# Supplementary material for: Rapid synthesis of phosphor-glass composites in seconds based on particle self-stabilization
Source: Nat Commun. 2024 Feb 3;15:1033. doi: 10.1038/s41467-024-45293-0 (PMC10838289; doi:10.1038/s41467-024-45293-0)
Supplement: Supplementary file 6 — Source data [file 41467_2024_45293_MOESM6_ESM.xlsx]

## Sheet: Fig. 1d
Figure 1d
Transmission spectra of YAG:Ce-PGC 10 wt% and tellurite glass.
Tellurite glass		YAG:Ce-PGC
wavelength (nm)	Intensity	wavelength (nm)	Intensity
800	79.11	800	41.49
799	79.18	799	41.46
798	79.26	798	41.49
797	79.35	797	41.48
796	79.35	796	41.48
795	79.23	795	41.49
794	79.12	794	41.46
793	79.03	793	41.43
792	78.95	792	41.38
791	78.93	791	41.33
790	79.04	790	41.29
789	79.13	789	41.26
788	79.14	788	41.3
787	79.15	787	41.35
786	79.05	786	41.37
785	79.05	785	41.37
784	79.06	784	41.38
783	79.07	783	41.35
782	79.03	782	41.37
781	78.89	781	41.34
780	78.82	780	41.33
779	78.71	779	41.31
778	78.71	778	41.31
777	78.72	777	41.32
776	78.81	776	41.27
775	78.92	775	41.23
774	79.01	774	41.23
773	79.05	773	41.26
772	78.96	772	41.29
771	78.94	771	41.37
770	78.98	770	41.38
769	78.91	769	41.38
768	78.91	768	41.42
767	78.87	767	41.4
766	78.89	766	41.37
765	78.88	765	41.3
764	78.91	764	41.27
763	78.87	763	41.27
762	78.93	762	41.25
761	78.91	761	41.25
760	78.96	760	41.27
759	78.94	759	41.26
758	78.97	758	41.27
757	79.01	757	41.3
756	79.04	756	41.25
755	78.98	755	41.18
754	79.01	754	41.13
753	78.98	753	41.14
752	78.93	752	41.16
751	78.88	751	41.2
750	78.82	750	41.23
749	78.73	749	41.27
748	78.75	748	41.28
747	78.73	747	41.26
746	78.81	746	41.24
745	78.78	745	41.2
744	78.85	744	41.17
743	78.92	743	41.19
742	78.85	742	41.17
741	78.81	741	41.15
740	78.76	740	41.16
739	78.76	739	41.18
738	78.73	738	41.18
737	78.73	737	41.16
736	78.78	736	41.13
735	78.77	735	41.18
734	78.73	734	41.19
733	78.73	733	41.21
732	78.76	732	41.21
731	78.72	731	41.23
730	78.76	730	41.23
729	78.79	729	41.27
728	78.75	728	41.28
727	78.81	727	41.24
726	78.86	726	41.21
725	78.85	725	41.22
724	78.8	724	41.2
723	78.75	723	41.19
722	78.71	722	41.14
721	78.73	721	41.13
720	78.71	720	41.13
719	78.7	719	41.15
718	78.69	718	41.16
717	78.73	717	41.15
716	78.76	716	41.13
715	78.77	715	41.17
714	78.77	714	41.21
713	78.78	713	41.25
712	78.88	712	41.27
711	78.9	711	41.26
710	78.91	710	41.25
709	78.84	709	41.25
708	78.75	708	41.19
707	78.71	707	41.16
706	78.71	706	41.17
705	78.7	705	41.19
704	78.76	704	41.23
703	78.85	703	41.26
702	78.85	702	41.26
701	78.85	701	41.23
700	78.79	700	41.23
699	78.68	699	41.23
698	78.63	698	41.22
697	78.58	697	41.2
696	78.61	696	41.22
695	78.66	695	41.22
694	78.74	694	41.2
693	78.83	693	41.18
692	78.89	692	41.15
691	78.86	691	41.14
690	78.85	690	41.11
689	78.81	689	41.14
688	78.69	688	41.13
687	78.66	687	41.13
686	78.64	686	41.13
685	78.68	685	41.14
684	78.75	684	41.15
683	78.78	683	41.18
682	78.81	682	41.18
681	78.77	681	41.2
680	78.73	680	41.2
679	78.7	679	41.2
678	78.64	678	41.18
677	78.62	677	41.16
676	78.64	676	41.12
675	78.71	675	41.14
674	78.72	674	41.16
673	78.75	673	41.19
672	78.76	672	41.22
671	78.73	671	41.22
670	78.73	670	41.23
669	78.72	669	41.22
668	78.79	668	41.2
667	78.81	667	41.17
666	78.83	666	41.15
665	78.88	665	41.16
664	78.89	664	41.19
663	78.91	663	41.19
662	78.9	662	41.19
661	78.9	661	41.2
660	78.93	660	41.19
659	78.95	659	41.16
658	79.01	658	41.16
657	79	657	41.16
656	78.96	656	41.17
655	78.92	655	41.18
654	78.94	654	41.21
653	78.94	653	41.22
652	78.96	652	41.21
651	78.97	651	41.18
650	78.95	650	41.17
649	78.93	649	41.13
648	78.86	648	41.11
647	78.8	647	41.09
646	78.76	646	41.1
645	78.76	645	41.1
644	78.82	644	41.11
643	78.88	643	41.12
642	78.9	642	41.11
641	78.9	641	41.13
640	78.91	640	41.15
639	78.88	639	41.19
638	78.88	638	41.21
637	78.86	637	41.19
636	78.87	636	41.18
635	78.88	635	41.16
634	78.89	634	41.13
633	78.93	633	41.11
632	78.93	632	41.11
631	78.93	631	41.12
630	78.94	630	41.14
629	78.91	629	41.14
628	78.9	628	41.11
627	78.9	627	41.08
626	78.89	626	41.07
625	78.88	625	41.06
624	78.92	624	41.1
623	78.91	623	41.1
622	78.9	622	41.1
621	78.89	621	41.1
620	78.9	620	41.11
619	78.9	619	41.08
618	78.91	618	41.08
617	78.93	617	41.07
616	78.94	616	41.06
615	78.9	615	41.07
614	78.91	614	41.09
613	78.96	613	41.07
612	78.95	612	41.06
611	78.94	611	41.04
610	78.98	610	41.03
609	78.97	609	41.03
608	78.96	608	41.01
607	78.94	607	40.99
606	78.94	606	41.01
605	78.9	605	40.99
604	78.87	604	41
603	78.89	603	40.98
602	78.89	602	40.97
601	78.87	601	40.97
600	78.88	600	40.99
599	78.9	599	40.99
598	78.89	598	40.98
597	78.88	597	40.96
596	78.85	596	40.94
595	78.88	595	40.93
594	78.9	594	40.89
593	78.91	593	40.88
592	78.92	592	40.91
591	78.89	591	40.94
590	78.85	590	40.98
589	78.86	589	40.97
588	78.85	588	40.96
587	78.84	587	40.95
586	78.85	586	40.94
585	78.85	585	40.93
584	78.87	584	40.92
583	78.89	583	40.92
582	78.87	582	40.91
581	78.92	581	40.88
580	78.91	580	40.85
579	78.95	579	40.84
578	78.93	578	40.83
577	78.89	577	40.8
576	78.88	576	40.81
575	78.83	575	40.79
574	78.84	574	40.78
573	78.85	573	40.79
572	78.87	572	40.77
571	78.86	571	40.76
570	78.85	570	40.75
569	78.86	569	40.79
568	78.85	568	40.81
567	78.87	567	40.79
566	78.87	566	40.76
565	78.88	565	40.74
564	78.86	564	40.71
563	78.85	563	40.68
562	78.86	562	40.66
561	78.82	561	40.65
560	78.8	560	40.63
559	78.77	559	40.64
558	78.76	558	40.64
557	78.71	557	40.62
556	78.7	556	40.55
555	78.71	555	40.54
554	78.68	554	40.52
553	78.71	553	40.51
552	78.74	552	40.52
551	78.73	551	40.51
550	78.71	550	40.52
549	78.7	549	40.5
548	78.71	548	40.45
547	78.7	547	40.43
546	78.71	546	40.39
545	78.7	545	40.35
544	78.68	544	40.34
543	78.64	543	40.34
542	78.65	542	40.32
541	78.65	541	40.31
540	78.62	540	40.24
539	78.63	539	40.2
538	78.66	538	40.14
537	78.66	537	40.09
536	78.64	536	40.06
535	78.64	535	40.01
534	78.65	534	39.97
533	78.64	533	39.89
532	78.64	532	39.87
531	78.61	531	39.78
530	78.57	530	39.71
529	78.53	529	39.65
528	78.53	528	39.57
527	78.51	527	39.5
526	78.5	526	39.39
525	78.44	525	39.29
524	78.43	524	39.17
523	78.45	523	39.05
522	78.43	522	38.9
521	78.43	521	38.73
520	78.45	520	38.56
519	78.45	519	38.37
518	78.44	518	38.21
517	78.41	517	38.01
516	78.37	516	37.81
515	78.34	515	37.58
514	78.32	514	37.33
513	78.3	513	37.06
512	78.35	512	36.76
511	78.33	511	36.45
510	78.31	510	36.14
509	78.33	509	35.86
508	78.3	508	35.57
507	78.29	507	35.26
506	78.28	506	34.95
505	78.27	505	34.64
504	78.25	504	34.32
503	78.25	503	33.98
502	78.24	502	33.66
501	78.22	501	33.33
500	78.18	500	33
499	78.17	499	32.71
498	78.21	498	32.43
497	78.18	497	32.18
496	78.15	496	31.93
495	78.13	495	31.69
494	78.08	494	31.47
493	78.04	493	31.25
492	78.02	492	31.02
491	78.02	491	30.81
490	78.03	490	30.61
489	78.04	489	30.42
488	78.06	488	30.24
487	78.03	487	30.08
486	77.95	486	29.91
485	77.9	485	29.75
484	77.89	484	29.6
483	77.84	483	29.48
482	77.88	482	29.35
481	77.88	481	29.24
480	77.88	480	29.17
479	77.87	479	29.09
478	77.83	478	29.05
477	77.82	477	29
476	77.79	476	28.94
475	77.75	475	28.88
474	77.73	474	28.85
473	77.68	473	28.79
472	77.63	472	28.73
471	77.6	471	28.68
470	77.6	470	28.65
469	77.56	469	28.63
468	77.57	468	28.61
467	77.58	467	28.6
466	77.53	466	28.59
465	77.47	465	28.55
464	77.41	464	28.54
463	77.37	463	28.54
462	77.33	462	28.54
461	77.28	461	28.54
460	77.21	460	28.56
459	77.15	459	28.56
458	77.13	458	28.56
457	77.1	457	28.54
456	77.08	456	28.51
455	77	455	28.5
454	76.91	454	28.5
453	76.85	453	28.52
452	76.74	452	28.54
451	76.59	451	28.58
450	76.47	450	28.59
449	76.39	449	28.6
448	76.36	448	28.6
447	76.33	447	28.61
446	76.29	446	28.62
445	76.22	445	28.61
444	76.2	444	28.62
443	76.1	443	28.62
442	76.06	442	28.61
441	75.96	441	28.62
440	75.82	440	28.64
439	75.71	439	28.64
438	75.61	438	28.63
437	75.46	437	28.65
436	75.32	436	28.65
435	75.21	435	28.63
434	75.08	434	28.59
433	74.89	433	28.53
432	74.77	432	28.45
431	74.67	431	28.37
430	74.55	430	28.28
429	74.34	429	28.17
428	74.21	428	28.05
427	74.05	427	27.91
426	73.87	426	27.78
425	73.72	425	27.57
424	73.58	424	27.35
423	73.37	423	27.08
422	73.18	422	26.77
421	72.99	421	26.42
420	72.75	420	26.05
419	72.48	419	25.63
418	72.19	418	25.16
417	71.97	417	24.66
416	71.72	416	24.15
415	71.49	415	23.62
414	71.32	414	23.08
413	71.1	413	22.53
412	70.81	412	22.03
411	70.46	411	21.51
410	70.13	410	20.99
409	69.81	409	20.48
408	69.51	408	19.98
407	69.17	407	19.52
406	68.77	406	19.07
405	68.41	405	18.65
404	68.09	404	18.26
403	67.72	403	17.89
402	67.24	402	17.6
401	66.74	401	17.29
400	66.24	400	16.97
399	65.83	399	16.67
398	65.33	398	16.4
397	64.82	397	16.15
396	64.28	396	15.89
395	63.76	395	15.66
394	63.24	394	15.45
393	62.66	393	15.3
392	62.02	392	15.15
391	61.39	391	14.98
390	60.81	390	14.82
389	60.18	389	14.65
388	59.5	388	14.49
387	58.85	387	14.3
386	58.06	386	14.12
385	57.31	385	13.97
384	56.5	384	13.79
383	55.66	383	13.67
382	54.77	382	13.55
381	53.87	381	13.43
380	52.93	380	13.29
379	51.92	379	13.18
378	50.83	378	13.07
377	49.7	377	12.95
376	48.54	376	12.86
375	47.32	375	12.77
374	46.02	374	12.68
373	44.72	373	12.62
372	43.33	372	12.55
371	41.88	371	12.49
370	40.37	370	12.39
369	38.78	369	12.3
368	37.18	368	12.21
367	35.54	367	12.12
366	33.85	366	12.06
365	32.19	365	12.03
364	30.48	364	12.01
363	28.76	363	12.01
362	27.03	362	12.06
361	25.35	361	12.1
360	23.71	360	12.15
359	22.16	359	12.26
358	20.75	358	12.41
357	19.5	357	12.64
356	18.38	356	12.94
355	17.39	355	13.28
354	16.55	354	13.75
353	15.85	353	14.21
352	15.3	352	14.69
351	14.92	351	15.2
350	14.64	350	15.69

## Sheet: Figure 1e
Figure 1e
Comparison of YAG:Ce particle size before and after composite.
	YAG:Ce powder		YAG:Ce-PGC		Gauss fit curve of YAG:Ce powder		Gauss fit curve of YAG:Ce-PGC
Size	Frequency (%)	Size	Frequency (%)		Size	Frequency (%)	Size	Frequency (%)
3	5.88235	3	1.31579		3	5.11576	3	1.79046
5	8.23529	5	2.63158		3.01802	5.14183	3.01802	1.8063
7	12.9412	7	11.8421		3.03604	5.168	3.03604	1.8223
9	14.1176	9	17.1053		3.05405	5.19426	3.05405	1.83844
11	16.4706	11	19.7368		3.07207	5.22061	3.07207	1.85473
13	16.4706	13	21.0526		3.09009	5.24705	3.09009	1.87117
15	11.7647	15	13.1579		3.10811	5.27358	3.10811	1.88777
17	7.05882	17	7.89474		3.12613	5.30021	3.12613	1.90451
19	4.70588	19	2.63158		3.14414	5.32692	3.14414	1.92142
21	2.35294	21	2.63158		3.16216	5.35373	3.16216	1.93847
					3.18018	5.38063	3.18018	1.95568
					3.1982	5.40762	3.1982	1.97305
					3.21622	5.4347	3.21622	1.99057
					3.23423	5.46187	3.23423	2.00826
					3.25225	5.48913	3.25225	2.0261
					3.27027	5.51648	3.27027	2.0441
					3.28829	5.54392	3.28829	2.06227
					3.30631	5.57145	3.30631	2.08059
					3.32432	5.59906	3.32432	2.09908
					3.34234	5.62677	3.34234	2.11773
					3.36036	5.65457	3.36036	2.13655
					3.37838	5.68245	3.37838	2.15553
					3.3964	5.71042	3.3964	2.17468
					3.41441	5.73848	3.41441	2.19399
					3.43243	5.76663	3.43243	2.21348
					3.45045	5.79486	3.45045	2.23313
					3.46847	5.82319	3.46847	2.25295
					3.48649	5.8516	3.48649	2.27295
					3.5045	5.88009	3.5045	2.29312
					3.52252	5.90867	3.52252	2.31345
					3.54054	5.93734	3.54054	2.33397
					3.55856	5.96609	3.55856	2.35465
					3.57658	5.99493	3.57658	2.37552
					3.59459	6.02385	3.59459	2.39656
					3.61261	6.05286	3.61261	2.41777
					3.63063	6.08195	3.63063	2.43917
					3.64865	6.11113	3.64865	2.46074
					3.66667	6.14039	3.66667	2.48249
					3.68468	6.16973	3.68468	2.50442
					3.7027	6.19916	3.7027	2.52654
					3.72072	6.22867	3.72072	2.54883
					3.73874	6.25826	3.73874	2.57131
					3.75676	6.28793	3.75676	2.59398
					3.77477	6.31769	3.77477	2.61683
					3.79279	6.34752	3.79279	2.63986
					3.81081	6.37744	3.81081	2.66308
					3.82883	6.40744	3.82883	2.68649
					3.84685	6.43752	3.84685	2.71009
					3.86486	6.46767	3.86486	2.73387
					3.88288	6.49791	3.88288	2.75785
					3.9009	6.52822	3.9009	2.78201
					3.91892	6.55862	3.91892	2.80637
					3.93694	6.58909	3.93694	2.83092
					3.95495	6.61964	3.95495	2.85566
					3.97297	6.65026	3.97297	2.88059
					3.99099	6.68097	3.99099	2.90572
					4.00901	6.71175	4.00901	2.93105
					4.02703	6.7426	4.02703	2.95657
					4.04505	6.77353	4.04505	2.98228
					4.06306	6.80454	4.06306	3.0082
					4.08108	6.83562	4.08108	3.03431
					4.0991	6.86677	4.0991	3.06062
					4.11712	6.898	4.11712	3.08713
					4.13514	6.9293	4.13514	3.11385
					4.15315	6.96067	4.15315	3.14076
					4.17117	6.99212	4.17117	3.16787
					4.18919	7.02364	4.18919	3.19519
					4.20721	7.05523	4.20721	3.22271
					4.22523	7.08689	4.22523	3.25043
					4.24324	7.11861	4.24324	3.27836
					4.26126	7.15041	4.26126	3.3065
					4.27928	7.18228	4.27928	3.33483
					4.2973	7.21422	4.2973	3.36338
					4.31532	7.24623	4.31532	3.39213
					4.33333	7.2783	4.33333	3.42109
					4.35135	7.31044	4.35135	3.45026
					4.36937	7.34264	4.36937	3.47964
					4.38739	7.37492	4.38739	3.50923
					4.40541	7.40726	4.40541	3.53903
					4.42342	7.43966	4.42342	3.56903
					4.44144	7.47212	4.44144	3.59925
					4.45946	7.50466	4.45946	3.62968
					4.47748	7.53725	4.47748	3.66033
					4.4955	7.56991	4.4955	3.69119
					4.51351	7.60262	4.51351	3.72226
					4.53153	7.6354	4.53153	3.75354
					4.54955	7.66825	4.54955	3.78504
					4.56757	7.70115	4.56757	3.81675
					4.58559	7.73411	4.58559	3.84868
					4.6036	7.76713	4.6036	3.88083
					4.62162	7.80021	4.62162	3.91319
					4.63964	7.83334	4.63964	3.94577
					4.65766	7.86653	4.65766	3.97856
					4.67568	7.89978	4.67568	4.01158
					4.69369	7.93309	4.69369	4.04481
					4.71171	7.96645	4.71171	4.07826
					4.72973	7.99987	4.72973	4.11193
					4.74775	8.03333	4.74775	4.14582
					4.76577	8.06686	4.76577	4.17993
					4.78378	8.10043	4.78378	4.21426
					4.8018	8.13406	4.8018	4.2488
					4.81982	8.16774	4.81982	4.28357
					4.83784	8.20147	4.83784	4.31857
					4.85586	8.23525	4.85586	4.35378
					4.87387	8.26907	4.87387	4.38921
					4.89189	8.30295	4.89189	4.42487
					4.90991	8.33688	4.90991	4.46075
					4.92793	8.37085	4.92793	4.49685
					4.94595	8.40487	4.94595	4.53317
					4.96396	8.43893	4.96396	4.56972
					4.98198	8.47304	4.98198	4.60649
					5	8.50719	5	4.64348
					5.01802	8.54139	5.01802	4.6807
					5.03604	8.57563	5.03604	4.71814
					5.05405	8.60991	5.05405	4.75581
					5.07207	8.64423	5.07207	4.7937
					5.09009	8.6786	5.09009	4.83181
					5.10811	8.713	5.10811	4.87015
					5.12613	8.74744	5.12613	4.90871
					5.14414	8.78192	5.14414	4.9475
					5.16216	8.81644	5.16216	4.98651
					5.18018	8.851	5.18018	5.02574
					5.1982	8.88559	5.1982	5.0652
					5.21622	8.92022	5.21622	5.10489
					5.23423	8.95488	5.23423	5.1448
					5.25225	8.98957	5.25225	5.18493
					5.27027	9.0243	5.27027	5.22529
					5.28829	9.05906	5.28829	5.26588
					5.30631	9.09385	5.30631	5.30668
					5.32432	9.12867	5.32432	5.34772
					5.34234	9.16352	5.34234	5.38897
					5.36036	9.1984	5.36036	5.43045
					5.37838	9.23331	5.37838	5.47216
					5.3964	9.26825	5.3964	5.51409
					5.41441	9.30321	5.41441	5.55624
					5.43243	9.3382	5.43243	5.59861
					5.45045	9.37321	5.45045	5.64121
					5.46847	9.40824	5.46847	5.68404
					5.48649	9.4433	5.48649	5.72708
					5.5045	9.47838	5.5045	5.77035
					5.52252	9.51348	5.52252	5.81384
					5.54054	9.54861	5.54054	5.85755
					5.55856	9.58375	5.55856	5.90148
					5.57658	9.61891	5.57658	5.94564
					5.59459	9.65409	5.59459	5.99002
					5.61261	9.68928	5.61261	6.03461
					5.63063	9.72449	5.63063	6.07943
					5.64865	9.75972	5.64865	6.12447
					5.66667	9.79496	5.66667	6.16973
					5.68468	9.83022	5.68468	6.2152
					5.7027	9.86548	5.7027	6.2609
					5.72072	9.90076	5.72072	6.30681
					5.73874	9.93605	5.73874	6.35294
					5.75676	9.97135	5.75676	6.39928
					5.77477	10.0067	5.77477	6.44585
					5.79279	10.042	5.79279	6.49263
					5.81081	10.0773	5.81081	6.53962
					5.82883	10.1126	5.82883	6.58683
					5.84685	10.148	5.84685	6.63425
					5.86486	10.1833	5.86486	6.68189
					5.88288	10.2186	5.88288	6.72974
					5.9009	10.254	5.9009	6.7778
					5.91892	10.2893	5.91892	6.82608
					5.93694	10.3247	5.93694	6.87456
					5.95495	10.36	5.95495	6.92326
					5.97297	10.3954	5.97297	6.97216
					5.99099	10.4307	5.99099	7.02127
					6.00901	10.466	6.00901	7.07059
					6.02703	10.5014	6.02703	7.12012
					6.04505	10.5367	6.04505	7.16985
					6.06306	10.572	6.06306	7.21978
					6.08108	10.6073	6.08108	7.26992
					6.0991	10.6426	6.0991	7.32027
					6.11712	10.6779	6.11712	7.37082
					6.13514	10.7132	6.13514	7.42156
					6.15315	10.7485	6.15315	7.47251
					6.17117	10.7838	6.17117	7.52366
					6.18919	10.819	6.18919	7.57501
					6.20721	10.8543	6.20721	7.62655
					6.22523	10.8895	6.22523	7.67829
					6.24324	10.9247	6.24324	7.73022
					6.26126	10.9599	6.26126	7.78235
					6.27928	10.995	6.27928	7.83467
					6.2973	11.0302	6.2973	7.88718
					6.31532	11.0653	6.31532	7.93989
					6.33333	11.1004	6.33333	7.99278
					6.35135	11.1355	6.35135	8.04586
					6.36937	11.1706	6.36937	8.09913
					6.38739	11.2056	6.38739	8.15258
					6.40541	11.2406	6.40541	8.20622
					6.42342	11.2756	6.42342	8.26004
					6.44144	11.3106	6.44144	8.31405
					6.45946	11.3455	6.45946	8.36823
					6.47748	11.3804	6.47748	8.42259
					6.4955	11.4153	6.4955	8.47713
					6.51351	11.4501	6.51351	8.53184
					6.53153	11.4849	6.53153	8.58674
					6.54955	11.5197	6.54955	8.6418
					6.56757	11.5544	6.56757	8.69703
					6.58559	11.5891	6.58559	8.75244
					6.6036	11.6238	6.6036	8.80801
					6.62162	11.6584	6.62162	8.86375
					6.63964	11.693	6.63964	8.91966
					6.65766	11.7276	6.65766	8.97573
					6.67568	11.7621	6.67568	9.03197
					6.69369	11.7965	6.69369	9.08836
					6.71171	11.831	6.71171	9.14491
					6.72973	11.8653	6.72973	9.20162
					6.74775	11.8997	6.74775	9.25849
					6.76577	11.934	6.76577	9.31551
					6.78378	11.9682	6.78378	9.37268
					6.8018	12.0024	6.8018	9.43
					6.81982	12.0366	6.81982	9.48747
					6.83784	12.0706	6.83784	9.54509
					6.85586	12.1047	6.85586	9.60285
					6.87387	12.1387	6.87387	9.66076
					6.89189	12.1726	6.89189	9.7188
					6.90991	12.2065	6.90991	9.77699
					6.92793	12.2403	6.92793	9.83531
					6.94595	12.2741	6.94595	9.89377
					6.96396	12.3078	6.96396	9.95236
					6.98198	12.3414	6.98198	10.0111
					7	12.375	7	10.0699
					7.01802	12.4086	7.01802	10.1289
					7.03604	12.442	7.03604	10.188
					7.05405	12.4754	7.05405	10.2472
					7.07207	12.5088	7.07207	10.3066
					7.09009	12.542	7.09009	10.3661
					7.10811	12.5752	7.10811	10.4256
					7.12613	12.6084	7.12613	10.4853
					7.14414	12.6415	7.14414	10.5451
					7.16216	12.6745	7.16216	10.6051
					7.18018	12.7074	7.18018	10.6651
					7.1982	12.7402	7.1982	10.7252
					7.21622	12.773	7.21622	10.7855
					7.23423	12.8057	7.23423	10.8458
					7.25225	12.8384	7.25225	10.9062
					7.27027	12.8709	7.27027	10.9668
					7.28829	12.9034	7.28829	11.0274
					7.30631	12.9358	7.30631	11.0881
					7.32432	12.9681	7.32432	11.1489
					7.34234	13.0004	7.34234	11.2098
					7.36036	13.0325	7.36036	11.2708
					7.37838	13.0646	7.37838	11.3319
					7.3964	13.0966	7.3964	11.393
					7.41441	13.1285	7.41441	11.4542
					7.43243	13.1603	7.43243	11.5155
					7.45045	13.1921	7.45045	11.5769
					7.46847	13.2237	7.46847	11.6383
					7.48649	13.2553	7.48649	11.6998
					7.5045	13.2867	7.5045	11.7614
					7.52252	13.3181	7.52252	11.823
					7.54054	13.3494	7.54054	11.8847
					7.55856	13.3806	7.55856	11.9465
					7.57658	13.4116	7.57658	12.0082
					7.59459	13.4427	7.59459	12.0701
					7.61261	13.4735	7.61261	12.132
					7.63063	13.5044	7.63063	12.1939
					7.64865	13.5351	7.64865	12.2559
					7.66667	13.5656	7.66667	12.3179
					7.68468	13.5962	7.68468	12.38
					7.7027	13.6266	7.7027	12.4421
					7.72072	13.6569	7.72072	12.5042
					7.73874	13.687	7.73874	12.5663
					7.75676	13.7171	7.75676	12.6285
					7.77477	13.7471	7.77477	12.6907
					7.79279	13.777	7.79279	12.753
					7.81081	13.8067	7.81081	12.8152
					7.82883	13.8364	7.82883	12.8774
					7.84685	13.8659	7.84685	12.9397
					7.86486	13.8954	7.86486	13.002
					7.88288	13.9247	7.88288	13.0643
					7.9009	13.9539	7.9009	13.1265
					7.91892	13.983	7.91892	13.1888
					7.93694	14.012	7.93694	13.2511
					7.95495	14.0408	7.95495	13.3134
					7.97297	14.0696	7.97297	13.3756
					7.99099	14.0982	7.99099	13.4379
					8.00901	14.1267	8.00901	13.5001
					8.02703	14.1551	8.02703	13.5623
					8.04505	14.1834	8.04505	13.6245
					8.06306	14.2115	8.06306	13.6867
					8.08108	14.2395	8.08108	13.7488
					8.0991	14.2674	8.0991	13.8109
					8.11712	14.2951	8.11712	13.873
					8.13514	14.3228	8.13514	13.9351
					8.15315	14.3503	8.15315	13.997
					8.17117	14.3777	8.17117	14.059
					8.18919	14.4049	8.18919	14.1209
					8.20721	14.432	8.20721	14.1828
					8.22523	14.459	8.22523	14.2446
					8.24324	14.4859	8.24324	14.3063
					8.26126	14.5126	8.26126	14.368
					8.27928	14.5392	8.27928	14.4296
					8.2973	14.5656	8.2973	14.4912
					8.31532	14.5919	8.31532	14.5526
					8.33333	14.6181	8.33333	14.6141
					8.35135	14.6441	8.35135	14.6754
					8.36937	14.67	8.36937	14.7367
					8.38739	14.6958	8.38739	14.7978
					8.40541	14.7214	8.40541	14.8589
					8.42342	14.7469	8.42342	14.9199
					8.44144	14.7722	8.44144	14.9808
					8.45946	14.7973	8.45946	15.0416
					8.47748	14.8224	8.47748	15.1024
					8.4955	14.8473	8.4955	15.163
					8.51351	14.872	8.51351	15.2235
					8.53153	14.8966	8.53153	15.2839
					8.54955	14.921	8.54955	15.3441
					8.56757	14.9453	8.56757	15.4043
					8.58559	14.9695	8.58559	15.4644
					8.6036	14.9935	8.6036	15.5243
					8.62162	15.0173	8.62162	15.5841
					8.63964	15.041	8.63964	15.6437
					8.65766	15.0645	8.65766	15.7033
					8.67568	15.0879	8.67568	15.7627
					8.69369	15.1111	8.69369	15.8219
					8.71171	15.1342	8.71171	15.8811
					8.72973	15.1571	8.72973	15.94
					8.74775	15.1798	8.74775	15.9988
					8.76577	15.2024	8.76577	16.0575
					8.78378	15.2248	8.78378	16.116
					8.8018	15.2471	8.8018	16.1744
					8.81982	15.2692	8.81982	16.2325
					8.83784	15.2911	8.83784	16.2906
					8.85586	15.3129	8.85586	16.3484
					8.87387	15.3345	8.87387	16.4061
					8.89189	15.3559	8.89189	16.4636
					8.90991	15.3772	8.90991	16.5209
					8.92793	15.3983	8.92793	16.5781
					8.94595	15.4193	8.94595	16.635
					8.96396	15.44	8.96396	16.6917
					8.98198	15.4606	8.98198	16.7483
					9	15.4811	9	16.8047
					9.01802	15.5013	9.01802	16.8608
					9.03604	15.5214	9.03604	16.9168
					9.05405	15.5413	9.05405	16.9726
					9.07207	15.5611	9.07207	17.0281
					9.09009	15.5806	9.09009	17.0834
					9.10811	15.6	9.10811	17.1385
					9.12613	15.6192	9.12613	17.1934
					9.14414	15.6383	9.14414	17.2481
					9.16216	15.6571	9.16216	17.3025
					9.18018	15.6758	9.18018	17.3567
					9.1982	15.6943	9.1982	17.4107
					9.21622	15.7126	9.21622	17.4644
					9.23423	15.7308	9.23423	17.5179
					9.25225	15.7487	9.25225	17.5712
					9.27027	15.7665	9.27027	17.6242
					9.28829	15.7841	9.28829	17.6769
					9.30631	15.8015	9.30631	17.7294
					9.32432	15.8188	9.32432	17.7816
					9.34234	15.8358	9.34234	17.8336
					9.36036	15.8527	9.36036	17.8853
					9.37838	15.8694	9.37838	17.9367
					9.3964	15.8858	9.3964	17.9879
					9.41441	15.9022	9.41441	18.0388
					9.43243	15.9183	9.43243	18.0894
					9.45045	15.9342	9.45045	18.1398
					9.46847	15.9499	9.46847	18.1898
					9.48649	15.9655	9.48649	18.2396
					9.5045	15.9808	9.5045	18.2891
					9.52252	15.996	9.52252	18.3382
					9.54054	16.011	9.54054	18.3871
					9.55856	16.0258	9.55856	18.4357
					9.57658	16.0404	9.57658	18.484
					9.59459	16.0547	9.59459	18.532
					9.61261	16.069	9.61261	18.5796
					9.63063	16.083	9.63063	18.627
					9.64865	16.0968	9.64865	18.674
					9.66667	16.1104	9.66667	18.7208
					9.68468	16.1238	9.68468	18.7672
					9.7027	16.137	9.7027	18.8132
					9.72072	16.1501	9.72072	18.859
					9.73874	16.1629	9.73874	18.9044
					9.75676	16.1755	9.75676	18.9495
					9.77477	16.188	9.77477	18.9942
					9.79279	16.2002	9.79279	19.0386
					9.81081	16.2123	9.81081	19.0827
					9.82883	16.2241	9.82883	19.1264
					9.84685	16.2357	9.84685	19.1698
					9.86486	16.2472	9.86486	19.2128
					9.88288	16.2584	9.88288	19.2555
					9.9009	16.2694	9.9009	19.2978
					9.91892	16.2803	9.91892	19.3397
					9.93694	16.2909	9.93694	19.3813
					9.95495	16.3013	9.95495	19.4225
					9.97297	16.3116	9.97297	19.4634
					9.99099	16.3216	9.99099	19.5038
					10.009	16.3314	10.009	19.5439
					10.027	16.341	10.027	19.5837
					10.045	16.3504	10.045	19.623
					10.0631	16.3596	10.0631	19.662
					10.0811	16.3686	10.0811	19.7006
					10.0991	16.3774	10.0991	19.7388
					10.1171	16.386	10.1171	19.7766
					10.1351	16.3943	10.1351	19.814
					10.1532	16.4025	10.1532	19.851
					10.1712	16.4105	10.1712	19.8876
					10.1892	16.4182	10.1892	19.9239
					10.2072	16.4257	10.2072	19.9597
					10.2252	16.4331	10.2252	19.9951
					10.2432	16.4402	10.2432	20.0301
					10.2613	16.4471	10.2613	20.0647
					10.2793	16.4538	10.2793	20.0989
					10.2973	16.4603	10.2973	20.1326
					10.3153	16.4666	10.3153	20.166
					10.3333	16.4727	10.3333	20.1989
					10.3514	16.4785	10.3514	20.2314
					10.3694	16.4842	10.3694	20.2635
					10.3874	16.4897	10.3874	20.2952
					10.4054	16.4949	10.4054	20.3264
					10.4234	16.4999	10.4234	20.3572
					10.4414	16.5047	10.4414	20.3876
					10.4595	16.5093	10.4595	20.4175
					10.4775	16.5137	10.4775	20.447
					10.4955	16.5179	10.4955	20.4761
					10.5135	16.5219	10.5135	20.5047
					10.5315	16.5256	10.5315	20.5329
					10.5495	16.5291	10.5495	20.5606
					10.5676	16.5325	10.5676	20.5879
					10.5856	16.5356	10.5856	20.6148
					10.6036	16.5385	10.6036	20.6411
					10.6216	16.5412	10.6216	20.6671
					10.6396	16.5436	10.6396	20.6926
					10.6577	16.5459	10.6577	20.7176
					10.6757	16.548	10.6757	20.7422
					10.6937	16.5498	10.6937	20.7663
					10.7117	16.5514	10.7117	20.7899
					10.7297	16.5528	10.7297	20.8131
					10.7477	16.554	10.7477	20.8358
					10.7658	16.555	10.7658	20.8581
					10.7838	16.5558	10.7838	20.8799
					10.8018	16.5563	10.8018	20.9012
					10.8198	16.5567	10.8198	20.922
					10.8378	16.5568	10.8378	20.9424
					10.8559	16.5567	10.8559	20.9623
					10.8739	16.5564	10.8739	20.9817
					10.8919	16.5559	10.8919	21.0007
					10.9099	16.5551	10.9099	21.0191
					10.9279	16.5542	10.9279	21.0371
					10.9459	16.553	10.9459	21.0546
					10.964	16.5517	10.964	21.0717
					10.982	16.5501	10.982	21.0882
					11	16.5483	11	21.1043
					11.018	16.5463	11.018	21.1199
					11.036	16.5441	11.036	21.135
					11.0541	16.5416	11.0541	21.1496
					11.0721	16.539	11.0721	21.1637
					11.0901	16.5361	11.0901	21.1773
					11.1081	16.533	11.1081	21.1904
					11.1261	16.5297	11.1261	21.2031
					11.1441	16.5262	11.1441	21.2152
					11.1622	16.5225	11.1622	21.2269
					11.1802	16.5186	11.1802	21.2381
					11.1982	16.5145	11.1982	21.2487
					11.2162	16.5101	11.2162	21.2589
					11.2342	16.5055	11.2342	21.2686
					11.2523	16.5008	11.2523	21.2778
					11.2703	16.4958	11.2703	21.2864
					11.2883	16.4906	11.2883	21.2946
					11.3063	16.4852	11.3063	21.3023
					11.3243	16.4796	11.3243	21.3095
					11.3423	16.4737	11.3423	21.3162
					11.3604	16.4677	11.3604	21.3224
					11.3784	16.4614	11.3784	21.3281
					11.3964	16.455	11.3964	21.3332
					11.4144	16.4483	11.4144	21.3379
					11.4324	16.4414	11.4324	21.3421
					11.4505	16.4343	11.4505	21.3458
					11.4685	16.427	11.4685	21.349
					11.4865	16.4195	11.4865	21.3516
					11.5045	16.4118	11.5045	21.3538
					11.5225	16.4039	11.5225	21.3555
					11.5405	16.3958	11.5405	21.3566
					11.5586	16.3874	11.5586	21.3573
					11.5766	16.3789	11.5766	21.3575
					11.5946	16.3701	11.5946	21.3571
					11.6126	16.3612	11.6126	21.3563
					11.6306	16.352	11.6306	21.3549
					11.6486	16.3426	11.6486	21.3531
					11.6667	16.3331	11.6667	21.3507
					11.6847	16.3233	11.6847	21.3478
					11.7027	16.3133	11.7027	21.3445
					11.7207	16.3031	11.7207	21.3406
					11.7387	16.2927	11.7387	21.3362
					11.7568	16.2822	11.7568	21.3314
					11.7748	16.2714	11.7748	21.326
					11.7928	16.2603	11.7928	21.3201
					11.8108	16.2492	11.8108	21.3137
					11.8288	16.2377	11.8288	21.3069
					11.8468	16.2262	11.8468	21.2995
					11.8649	16.2143	11.8649	21.2916
					11.8829	16.2023	11.8829	21.2832
					11.9009	16.1901	11.9009	21.2744
					11.9189	16.1777	11.9189	21.265
					11.9369	16.1651	11.9369	21.2551
					11.955	16.1523	11.955	21.2448
					11.973	16.1394	11.973	21.2339
					11.991	16.1261	11.991	21.2226
					12.009	16.1128	12.009	21.2107
					12.027	16.0992	12.027	21.1984
					12.045	16.0854	12.045	21.1856
					12.0631	16.0714	12.0631	21.1722
					12.0811	16.0572	12.0811	21.1584
					12.0991	16.0429	12.0991	21.1441
					12.1171	16.0283	12.1171	21.1293
					12.1351	16.0136	12.1351	21.1141
					12.1532	15.9986	12.1532	21.0983
					12.1712	15.9835	12.1712	21.0821
					12.1892	15.9682	12.1892	21.0653
					12.2072	15.9527	12.2072	21.0481
					12.2252	15.937	12.2252	21.0304
					12.2432	15.9211	12.2432	21.0123
					12.2613	15.905	12.2613	20.9936
					12.2793	15.8887	12.2793	20.9745
					12.2973	15.8723	12.2973	20.9549
					12.3153	15.8556	12.3153	20.9348
					12.3333	15.8388	12.3333	20.9142
					12.3514	15.8218	12.3514	20.8932
					12.3694	15.8046	12.3694	20.8717
					12.3874	15.7872	12.3874	20.8498
					12.4054	15.7696	12.4054	20.8273
					12.4234	15.7519	12.4234	20.8044
					12.4414	15.734	12.4414	20.7811
					12.4595	15.7158	12.4595	20.7573
					12.4775	15.6975	12.4775	20.733
					12.4955	15.6791	12.4955	20.7082
					12.5135	15.6604	12.5135	20.6831
					12.5315	15.6416	12.5315	20.6574
					12.5495	15.6226	12.5495	20.6313
					12.5676	15.6034	12.5676	20.6047
					12.5856	15.584	12.5856	20.5777
					12.6036	15.5645	12.6036	20.5503
					12.6216	15.5448	12.6216	20.5224
					12.6396	15.5249	12.6396	20.494
					12.6577	15.5049	12.6577	20.4652
					12.6757	15.4846	12.6757	20.436
					12.6937	15.4642	12.6937	20.4063
					12.7117	15.4437	12.7117	20.3762
					12.7297	15.4229	12.7297	20.3457
					12.7477	15.402	12.7477	20.3148
					12.7658	15.3809	12.7658	20.2833
					12.7838	15.3597	12.7838	20.2515
					12.8018	15.3383	12.8018	20.2193
					12.8198	15.3167	12.8198	20.1866
					12.8378	15.295	12.8378	20.1535
					12.8559	15.273	12.8559	20.12
					12.8739	15.251	12.8739	20.0861
					12.8919	15.2287	12.8919	20.0517
					12.9099	15.2064	12.9099	20.017
					12.9279	15.1838	12.9279	19.9818
					12.9459	15.1611	12.9459	19.9463
					12.964	15.1382	12.964	19.9103
					12.982	15.1152	12.982	19.8739
					13	15.092	13	19.8372
					13.018	15.0686	13.018	19.8
					13.036	15.0451	13.036	19.7624
					13.0541	15.0215	13.0541	19.7245
					13.0721	14.9977	13.0721	19.6861
					13.0901	14.9737	13.0901	19.6474
					13.1081	14.9496	13.1081	19.6083
					13.1261	14.9253	13.1261	19.5688
					13.1441	14.9009	13.1441	19.5289
					13.1622	14.8763	13.1622	19.4887
					13.1802	14.8516	13.1802	19.4481
					13.1982	14.8268	13.1982	19.4071
					13.2162	14.8018	13.2162	19.3657
					13.2342	14.7766	13.2342	19.324
					13.2523	14.7513	13.2523	19.2819
					13.2703	14.7258	13.2703	19.2395
					13.2883	14.7003	13.2883	19.1967
					13.3063	14.6745	13.3063	19.1535
					13.3243	14.6487	13.3243	19.11
					13.3423	14.6227	13.3423	19.0662
					13.3604	14.5965	13.3604	19.022
					13.3784	14.5702	13.3784	18.9775
					13.3964	14.5438	13.3964	18.9326
					13.4144	14.5173	13.4144	18.8874
					13.4324	14.4906	13.4324	18.8418
					13.4505	14.4637	13.4505	18.796
					13.4685	14.4368	13.4685	18.7498
					13.4865	14.4097	13.4865	18.7033
					13.5045	14.3825	13.5045	18.6564
					13.5225	14.3551	13.5225	18.6092
					13.5405	14.3276	13.5405	18.5618
					13.5586	14.3	13.5586	18.514
					13.5766	14.2723	13.5766	18.4659
					13.5946	14.2444	13.5946	18.4175
					13.6126	14.2164	13.6126	18.3688
					13.6306	14.1883	13.6306	18.3198
					13.6486	14.1601	13.6486	18.2705
					13.6667	14.1317	13.6667	18.2209
					13.6847	14.1032	13.6847	18.1711
					13.7027	14.0746	13.7027	18.1209
					13.7207	14.0459	13.7207	18.0705
					13.7387	14.017	13.7387	18.0197
					13.7568	13.9881	13.7568	17.9687
					13.7748	13.959	13.7748	17.9175
					13.7928	13.9298	13.7928	17.8659
					13.8108	13.9005	13.8108	17.8141
					13.8288	13.8711	13.8288	17.762
					13.8468	13.8416	13.8468	17.7097
					13.8649	13.812	13.8649	17.6571
					13.8829	13.7822	13.8829	17.6043
					13.9009	13.7524	13.9009	17.5512
					13.9189	13.7224	13.9189	17.4978
					13.9369	13.6923	13.9369	17.4443
					13.955	13.6622	13.955	17.3905
					13.973	13.6319	13.973	17.3364
					13.991	13.6015	13.991	17.2821
					14.009	13.571	14.009	17.2276
					14.027	13.5404	14.027	17.1728
					14.045	13.5097	14.045	17.1179
					14.0631	13.4789	14.0631	17.0627
					14.0811	13.4481	14.0811	17.0073
					14.0991	13.4171	14.0991	16.9516
					14.1171	13.386	14.1171	16.8958
					14.1351	13.3548	14.1351	16.8398
					14.1532	13.3236	14.1532	16.7835
					14.1712	13.2922	14.1712	16.7271
					14.1892	13.2608	14.1892	16.6705
					14.2072	13.2292	14.2072	16.6136
					14.2252	13.1976	14.2252	16.5566
					14.2432	13.1659	14.2432	16.4994
					14.2613	13.1341	14.2613	16.442
					14.2793	13.1022	14.2793	16.3845
					14.2973	13.0702	14.2973	16.3267
					14.3153	13.0381	14.3153	16.2688
					14.3333	13.006	14.3333	16.2107
					14.3514	12.9738	14.3514	16.1525
					14.3694	12.9415	14.3694	16.0941
					14.3874	12.9091	14.3874	16.0355
					14.4054	12.8766	14.4054	15.9768
					14.4234	12.8441	14.4234	15.9179
					14.4414	12.8115	14.4414	15.8589
					14.4595	12.7788	14.4595	15.7997
					14.4775	12.746	14.4775	15.7404
					14.4955	12.7131	14.4955	15.6809
					14.5135	12.6802	14.5135	15.6213
					14.5315	12.6472	14.5315	15.5616
					14.5495	12.6142	14.5495	15.5018
					14.5676	12.5811	14.5676	15.4418
					14.5856	12.5479	14.5856	15.3817
					14.6036	12.5146	14.6036	15.3215
					14.6216	12.4813	14.6216	15.2612
					14.6396	12.4479	14.6396	15.2008
					14.6577	12.4144	14.6577	15.1402
					14.6757	12.3809	14.6757	15.0796
					14.6937	12.3473	14.6937	15.0188
					14.7117	12.3137	14.7117	14.958
					14.7297	12.28	14.7297	14.897
					14.7477	12.2462	14.7477	14.836
					14.7658	12.2124	14.7658	14.7749
					14.7838	12.1785	14.7838	14.7137
					14.8018	12.1446	14.8018	14.6524
					14.8198	12.1106	14.8198	14.591
					14.8378	12.0766	14.8378	14.5296
					14.8559	12.0425	14.8559	14.4681
					14.8739	12.0084	14.8739	14.4065
					14.8919	11.9742	14.8919	14.3448
					14.9099	11.94	14.9099	14.2831
					14.9279	11.9057	14.9279	14.2214
					14.9459	11.8714	14.9459	14.1595
					14.964	11.837	14.964	14.0977
					14.982	11.8026	14.982	14.0357
					15	11.7681	15	13.9738
					15.018	11.7336	15.018	13.9118
					15.036	11.6991	15.036	13.8497
					15.0541	11.6645	15.0541	13.7876
					15.0721	11.6299	15.0721	13.7255
					15.0901	11.5952	15.0901	13.6633
					15.1081	11.5605	15.1081	13.6012
					15.1261	11.5258	15.1261	13.539
					15.1441	11.491	15.1441	13.4767
					15.1622	11.4562	15.1622	13.4145
					15.1802	11.4214	15.1802	13.3523
					15.1982	11.3865	15.1982	13.29
					15.2162	11.3516	15.2162	13.2277
					15.2342	11.3167	15.2342	13.1654
					15.2523	11.2817	15.2523	13.1032
					15.2703	11.2468	15.2703	13.0409
					15.2883	11.2118	15.2883	12.9786
					15.3063	11.1767	15.3063	12.9163
					15.3243	11.1417	15.3243	12.8541
					15.3423	11.1066	15.3423	12.7918
					15.3604	11.0715	15.3604	12.7296
					15.3784	11.0363	15.3784	12.6674
					15.3964	11.0012	15.3964	12.6052
					15.4144	10.966	15.4144	12.543
					15.4324	10.9308	15.4324	12.4809
					15.4505	10.8956	15.4505	12.4187
					15.4685	10.8604	15.4685	12.3567
					15.4865	10.8252	15.4865	12.2946
					15.5045	10.7899	15.5045	12.2326
					15.5225	10.7547	15.5225	12.1707
					15.5405	10.7194	15.5405	12.1087
					15.5586	10.6841	15.5586	12.0469
					15.5766	10.6488	15.5766	11.985
					15.5946	10.6135	15.5946	11.9232
					15.6126	10.5782	15.6126	11.8615
					15.6306	10.5429	15.6306	11.7999
					15.6486	10.5076	15.6486	11.7383
					15.6667	10.4722	15.6667	11.6767
					15.6847	10.4369	15.6847	11.6152
					15.7027	10.4016	15.7027	11.5538
					15.7207	10.3662	15.7207	11.4925
					15.7387	10.3309	15.7387	11.4312
					15.7568	10.2955	15.7568	11.3701
					15.7748	10.2602	15.7748	11.3089
					15.7928	10.2248	15.7928	11.2479
					15.8108	10.1895	15.8108	11.187
					15.8288	10.1541	15.8288	11.1261
					15.8468	10.1188	15.8468	11.0653
					15.8649	10.0835	15.8649	11.0046
					15.8829	10.0482	15.8829	10.944
					15.9009	10.0129	15.9009	10.8835
					15.9189	9.97754	15.9189	10.8231
					15.9369	9.94224	15.9369	10.7628
					15.955	9.90695	15.955	10.7026
					15.973	9.87167	15.973	10.6425
					15.991	9.8364	15.991	10.5826
					16.009	9.80114	16.009	10.5227
					16.027	9.7659	16.027	10.4629
					16.045	9.73067	16.045	10.4032
					16.0631	9.69546	16.0631	10.3437
					16.0811	9.66026	16.0811	10.2843
					16.0991	9.62508	16.0991	10.225
					16.1171	9.58991	16.1171	10.1658
					16.1351	9.55477	16.1351	10.1067
					16.1532	9.51964	16.1532	10.0478
					16.1712	9.48454	16.1712	9.98901
					16.1892	9.44945	16.1892	9.93034
					16.2072	9.41439	16.2072	9.8718
					16.2252	9.37935	16.2252	9.81339
					16.2432	9.34433	16.2432	9.75512
					16.2613	9.30934	16.2613	9.69699
					16.2793	9.27437	16.2793	9.63899
					16.2973	9.23943	16.2973	9.58114
					16.3153	9.20452	16.3153	9.52343
					16.3333	9.16964	16.3333	9.46587
					16.3514	9.13478	16.3514	9.40845
					16.3694	9.09995	16.3694	9.35119
					16.3874	9.06516	16.3874	9.29407
					16.4054	9.03039	16.4054	9.23711
					16.4234	8.99566	16.4234	9.1803
					16.4414	8.96096	16.4414	9.12365
					16.4595	8.92629	16.4595	9.06716
					16.4775	8.89166	16.4775	9.01083
					16.4955	8.85706	16.4955	8.95465
					16.5135	8.8225	16.5135	8.89865
					16.5315	8.78797	16.5315	8.8428
					16.5495	8.75349	16.5495	8.78712
					16.5676	8.71904	16.5676	8.73161
					16.5856	8.68463	16.5856	8.67627
					16.6036	8.65026	16.6036	8.6211
					16.6216	8.61592	16.6216	8.5661
					16.6396	8.58164	16.6396	8.51127
					16.6577	8.54739	16.6577	8.45663
					16.6757	8.51318	16.6757	8.40215
					16.6937	8.47902	16.6937	8.34786
					16.7117	8.44491	16.7117	8.29374
					16.7297	8.41083	16.7297	8.23981
					16.7477	8.37681	16.7477	8.18606
					16.7658	8.34283	16.7658	8.13249
					16.7838	8.3089	16.7838	8.0791
					16.8018	8.27501	16.8018	8.0259
					16.8198	8.24117	16.8198	7.97289
					16.8378	8.20739	16.8378	7.92007
					16.8559	8.17365	16.8559	7.86744
					16.8739	8.13996	16.8739	7.815
					16.8919	8.10632	16.8919	7.76275
					16.9099	8.07274	16.9099	7.71069
					16.9279	8.03921	16.9279	7.65883
					16.9459	8.00573	16.9459	7.60717
					16.964	7.9723	16.964	7.5557
					16.982	7.93893	16.982	7.50443
					17	7.90562	17	7.45335
					17.018	7.87236	17.018	7.40248
					17.036	7.83916	17.036	7.35181
					17.0541	7.80601	17.0541	7.30134
					17.0721	7.77292	17.0721	7.25107
					17.0901	7.73989	17.0901	7.201
					17.1081	7.70692	17.1081	7.15114
					17.1261	7.67401	17.1261	7.10149
					17.1441	7.64116	17.1441	7.05204
					17.1622	7.60837	17.1622	7.0028
					17.1802	7.57564	17.1802	6.95377
					17.1982	7.54297	17.1982	6.90494
					17.2162	7.51037	17.2162	6.85633
					17.2342	7.47782	17.2342	6.80792
					17.2523	7.44535	17.2523	6.75973
					17.2703	7.41293	17.2703	6.71175
					17.2883	7.38058	17.2883	6.66398
					17.3063	7.3483	17.3063	6.61642
					17.3243	7.31608	17.3243	6.56908
					17.3423	7.28393	17.3423	6.52195
					17.3604	7.25184	17.3604	6.47503
					17.3784	7.21983	17.3784	6.42833
					17.3964	7.18788	17.3964	6.38185
					17.4144	7.156	17.4144	6.33559
					17.4324	7.12419	17.4324	6.28954
					17.4505	7.09244	17.4505	6.24371
					17.4685	7.06077	17.4685	6.1981
					17.4865	7.02917	17.4865	6.1527
					17.5045	6.99764	17.5045	6.10753
					17.5225	6.96618	17.5225	6.06257
					17.5405	6.9348	17.5405	6.01784
					17.5586	6.90348	17.5586	5.97332
					17.5766	6.87224	17.5766	5.92903
					17.5946	6.84107	17.5946	5.88496
					17.6126	6.80998	17.6126	5.84111
					17.6306	6.77896	17.6306	5.79748
					17.6486	6.74802	17.6486	5.75407
					17.6667	6.71715	17.6667	5.71089
					17.6847	6.68636	17.6847	5.66793
					17.7027	6.65564	17.7027	5.62519
					17.7207	6.625	17.7207	5.58267
					17.7387	6.59444	17.7387	5.54038
					17.7568	6.56395	17.7568	5.49831
					17.7748	6.53355	17.7748	5.45647
					17.7928	6.50322	17.7928	5.41485
					17.8108	6.47297	17.8108	5.37345
					17.8288	6.4428	17.8288	5.33228
					17.8468	6.41271	17.8468	5.29133
					17.8649	6.38269	17.8649	5.25061
					17.8829	6.35276	17.8829	5.21011
					17.9009	6.32291	17.9009	5.16983
					17.9189	6.29314	17.9189	5.12978
					17.9369	6.26346	17.9369	5.08996
					17.955	6.23385	17.955	5.05036
					17.973	6.20433	17.973	5.01098
					17.991	6.17489	17.991	4.97183
					18.009	6.14553	18.009	4.9329
					18.027	6.11626	18.027	4.8942
					18.045	6.08706	18.045	4.85572
					18.0631	6.05796	18.0631	4.81747
					18.0811	6.02893	18.0811	4.77944
					18.0991	6	18.0991	4.74164
					18.1171	5.97114	18.1171	4.70406
					18.1351	5.94238	18.1351	4.6667
					18.1532	5.91369	18.1532	4.62956
					18.1712	5.8851	18.1712	4.59266
					18.1892	5.85659	18.1892	4.55597
					18.2072	5.82816	18.2072	4.51951
					18.2252	5.79982	18.2252	4.48326
					18.2432	5.77157	18.2432	4.44725
					18.2613	5.74341	18.2613	4.41145
					18.2793	5.71534	18.2793	4.37588
					18.2973	5.68735	18.2973	4.34053
					18.3153	5.65945	18.3153	4.3054
					18.3333	5.63164	18.3333	4.27049
					18.3514	5.60392	18.3514	4.2358
					18.3694	5.57628	18.3694	4.20134
					18.3874	5.54874	18.3874	4.16709
					18.4054	5.52128	18.4054	4.13306
					18.4234	5.49392	18.4234	4.09926
					18.4414	5.46664	18.4414	4.06567
					18.4595	5.43946	18.4595	4.0323
					18.4775	5.41236	18.4775	3.99915
					18.4955	5.38536	18.4955	3.96622
					18.5135	5.35844	18.5135	3.93351
					18.5315	5.33162	18.5315	3.90101
					18.5495	5.30489	18.5495	3.86873
					18.5676	5.27825	18.5676	3.83666
					18.5856	5.2517	18.5856	3.80482
					18.6036	5.22524	18.6036	3.77318
					18.6216	5.19887	18.6216	3.74177
					18.6396	5.1726	18.6396	3.71056
					18.6577	5.14642	18.6577	3.67957
					18.6757	5.12033	18.6757	3.64879
					18.6937	5.09433	18.6937	3.61823
					18.7117	5.06843	18.7117	3.58788
					18.7297	5.04261	18.7297	3.55774
					18.7477	5.0169	18.7477	3.52781
					18.7658	4.99127	18.7658	3.49809
					18.7838	4.96574	18.7838	3.46858
					18.8018	4.9403	18.8018	3.43928
					18.8198	4.91495	18.8198	3.41019
					18.8378	4.8897	18.8378	3.38131
					18.8559	4.86454	18.8559	3.35264
					18.8739	4.83948	18.8739	3.32417
					18.8919	4.81451	18.8919	3.29591
					18.9099	4.78963	18.9099	3.26785
					18.9279	4.76485	18.9279	3.24
					18.9459	4.74017	18.9459	3.21235
					18.964	4.71557	18.964	3.18491
					18.982	4.69107	18.982	3.15767
					19	4.66667	19	3.13063
					19.018	4.64236	19.018	3.10379
					19.036	4.61815	19.036	3.07715
					19.0541	4.59403	19.0541	3.05072
					19.0721	4.57	19.0721	3.02448
					19.0901	4.54607	19.0901	2.99844
					19.1081	4.52224	19.1081	2.9726
					19.1261	4.4985	19.1261	2.94696
					19.1441	4.47485	19.1441	2.92151
					19.1622	4.4513	19.1622	2.89626
					19.1802	4.42785	19.1802	2.8712
					19.1982	4.40449	19.1982	2.84634
					19.2162	4.38122	19.2162	2.82167
					19.2342	4.35806	19.2342	2.7972
					19.2523	4.33498	19.2523	2.77291
					19.2703	4.312	19.2703	2.74882
					19.2883	4.28912	19.2883	2.72492
					19.3063	4.26633	19.3063	2.7012
					19.3243	4.24364	19.3243	2.67768
					19.3423	4.22104	19.3423	2.65434
					19.3604	4.19854	19.3604	2.63119
					19.3784	4.17614	19.3784	2.60822
					19.3964	4.15383	19.3964	2.58544
					19.4144	4.13161	19.4144	2.56285
					19.4324	4.10949	19.4324	2.54044
					19.4505	4.08747	19.4505	2.51821
					19.4685	4.06554	19.4685	2.49617
					19.4865	4.04371	19.4865	2.4743
					19.5045	4.02197	19.5045	2.45262
					19.5225	4.00032	19.5225	2.43111
					19.5405	3.97878	19.5405	2.40978
					19.5586	3.95732	19.5586	2.38863
					19.5766	3.93596	19.5766	2.36766
					19.5946	3.9147	19.5946	2.34686
					19.6126	3.89353	19.6126	2.32624
					19.6306	3.87246	19.6306	2.3058
					19.6486	3.85148	19.6486	2.28552
					19.6667	3.8306	19.6667	2.26542
					19.6847	3.80981	19.6847	2.24549
					19.7027	3.78912	19.7027	2.22573
					19.7207	3.76852	19.7207	2.20614
					19.7387	3.74802	19.7387	2.18672
					19.7568	3.72761	19.7568	2.16747
					19.7748	3.70729	19.7748	2.14838
					19.7928	3.68707	19.7928	2.12946
					19.8108	3.66695	19.8108	2.11071
					19.8288	3.64691	19.8288	2.09212
					19.8468	3.62698	19.8468	2.07369
					19.8649	3.60713	19.8649	2.05542
					19.8829	3.58738	19.8829	2.03732
					19.9009	3.56773	19.9009	2.01938
					19.9189	3.54816	19.9189	2.0016
					19.9369	3.52869	19.9369	1.98397
					19.955	3.50932	19.955	1.96651
					19.973	3.49004	19.973	1.9492
					19.991	3.47085	19.991	1.93205
					20.009	3.45175	20.009	1.91505
					20.027	3.43275	20.027	1.89821
					20.045	3.41384	20.045	1.88152
					20.0631	3.39502	20.0631	1.86498
					20.0811	3.3763	20.0811	1.84859
					20.0991	3.35766	20.0991	1.83236
					20.1171	3.33912	20.1171	1.81627
					20.1351	3.32068	20.1351	1.80034
					20.1532	3.30232	20.1532	1.78455
					20.1712	3.28406	20.1712	1.7689
					20.1892	3.26588	20.1892	1.75341
					20.2072	3.2478	20.2072	1.73806
					20.2252	3.22982	20.2252	1.72285
					20.2432	3.21192	20.2432	1.70778
					20.2613	3.19411	20.2613	1.69286
					20.2793	3.1764	20.2793	1.67808
					20.2973	3.15877	20.2973	1.66344
					20.3153	3.14124	20.3153	1.64894
					20.3333	3.12379	20.3333	1.63458
					20.3514	3.10644	20.3514	1.62035
					20.3694	3.08918	20.3694	1.60627
					20.3874	3.07201	20.3874	1.59231
					20.4054	3.05492	20.4054	1.5785
					20.4234	3.03793	20.4234	1.56481
					20.4414	3.02103	20.4414	1.55126
					20.4595	3.00421	20.4595	1.53784
					20.4775	2.98749	20.4775	1.52456
					20.4955	2.97085	20.4955	1.5114
					20.5135	2.9543	20.5135	1.49837
					20.5315	2.93784	20.5315	1.48547
					20.5495	2.92147	20.5495	1.4727
					20.5676	2.90519	20.5676	1.46006
					20.5856	2.88899	20.5856	1.44754
					20.6036	2.87288	20.6036	1.43514
					20.6216	2.85686	20.6216	1.42287
					20.6396	2.84093	20.6396	1.41072
					20.6577	2.82508	20.6577	1.3987
					20.6757	2.80932	20.6757	1.3868
					20.6937	2.79365	20.6937	1.37501
					20.7117	2.77807	20.7117	1.36335
					20.7297	2.76257	20.7297	1.3518
					20.7477	2.74715	20.7477	1.34037
					20.7658	2.73182	20.7658	1.32906
					20.7838	2.71658	20.7838	1.31787
					20.8018	2.70142	20.8018	1.30679
					20.8198	2.68635	20.8198	1.29582
					20.8378	2.67137	20.8378	1.28497
					20.8559	2.65646	20.8559	1.27423
					20.8739	2.64164	20.8739	1.2636
					20.8919	2.62691	20.8919	1.25308
					20.9099	2.61226	20.9099	1.24267
					20.9279	2.59769	20.9279	1.23237
					20.9459	2.58321	20.9459	1.22218
					20.964	2.56881	20.964	1.2121
					20.982	2.5545	20.982	1.20212
					21	2.54026	21	1.19225

## Sheet: Figure 3a
Figure 3a
PLE and PL spectra of YAG:Ce-PGC and YAG:Ce powder.
Excitation		Emission			Excitation		Emission
YAG:Ce powder					YAG:Ce-PGC
Wavelength (nm)	Intensity	Wavelength (nm)	Intensity		Wavelength (nm)	Intensity	Wavelength (nm)	Intensity
300	0.11889	470	0		300	1.10027	470	1.1
301	0.11274	471	0.000157983		301	1.10051	471	1.10009
302	0.11269	472	0.000336482		302	1.10026	472	1.10039
303	0.10875	473	0.000866354		303	1.10011	473	1.1014
304	0.10478	474	0.00216		304	1.10068	474	1.10128
305	0.10528	475	0.00306		305	1.10052	475	1.10195
306	0.10362	476	0.00379		306	1.10023	476	1.10299
307	0.10341	477	0.00504		307	1.10046	477	1.10416
308	0.10618	478	0.00639		308	1.1004	478	1.10633
309	0.10715	479	0.00822		309	1.10039	479	1.10697
310	0.11335	480	0.01062		310	1.10042	480	1.10915
311	0.11947	481	0.01279		311	1.10038	481	1.1113
312	0.13394	482	0.01597		312	1.10066	482	1.11383
313	0.14938	483	0.0188		313	1.10031	483	1.11761
314	0.16581	484	0.0231		314	1.10059	484	1.11984
315	0.18737	485	0.02775		315	1.10094	485	1.12343
316	0.21088	486	0.03341		316	1.10109	486	1.12911
317	0.23867	487	0.03816		317	1.10079	487	1.13484
318	0.26349	488	0.04532		318	1.10121	488	1.14011
319	0.294	489	0.052		319	1.10119	489	1.1484
320	0.32496	490	0.06103		320	1.10209	490	1.15604
321	0.35693	491	0.07096		321	1.10285	491	1.16545
322	0.39156	492	0.08047		322	1.10357	492	1.17599
323	0.42236	493	0.09105		323	1.10491	493	1.18498
324	0.45067	494	0.10611		324	1.10597	494	1.20057
325	0.4732	495	0.11977		325	1.1079	495	1.21554
326	0.50326	496	0.13451		326	1.1103	496	1.2302
327	0.53357	497	0.1514		327	1.11166	497	1.24923
328	0.55044	498	0.16726		328	1.11608	498	1.26721
329	0.5749	499	0.18674		329	1.11849	499	1.28795
330	0.59878	500	0.20304		330	1.12169	500	1.30741
331	0.61587	501	0.22484		331	1.12674	501	1.33449
332	0.62688	502	0.24559		332	1.13208	502	1.35197
333	0.64068	503	0.27059		333	1.14002	503	1.3811
334	0.66034	504	0.29397		334	1.14423	504	1.40594
335	0.6647	505	0.31943		335	1.14775	505	1.43034
336	0.68177	506	0.34223		336	1.15465	506	1.4565
337	0.69287	507	0.37071		337	1.16063	507	1.48761
338	0.69622	508	0.39509		338	1.16828	508	1.51343
339	0.69832	509	0.42148		339	1.17265	509	1.54807
340	0.69851	510	0.4486		340	1.17848	510	1.57223
341	0.69944	511	0.47836		341	1.18009	511	1.60643
342	0.69761	512	0.50817		342	1.18201	512	1.62593
343	0.69972	513	0.53261		343	1.18686	513	1.657
344	0.68845	514	0.5611		344	1.18643	514	1.6864
345	0.68376	515	0.58974		345	1.18619	515	1.71256
346	0.67145	516	0.61411		346	1.18402	516	1.73571
347	0.65272	517	0.63991		347	1.17883	517	1.75957
348	0.63395	518	0.66578		348	1.17358	518	1.78856
349	0.61319	519	0.68823		349	1.16741	519	1.81588
350	0.58584	520	0.71741		350	1.15822	520	1.83103
351	0.55384	521	0.73802		351	1.15152	521	1.84618
352	0.51943	522	0.76172		352	1.14551	522	1.87145
353	0.47791	523	0.78319		353	1.13815	523	1.89141
354	0.43878	524	0.80384		354	1.1314	524	1.90567
355	0.38945	525	0.82284		355	1.12596	525	1.91808
356	0.34598	526	0.83764		356	1.11902	526	1.93031
357	0.29794	527	0.85333		357	1.11552	527	1.96015
358	0.25436	528	0.87687		358	1.11192	528	1.96615
359	0.21486	529	0.88581		359	1.10956	529	1.97702
360	0.1744	530	0.89587		360	1.10683	530	1.98567
361	0.13672	531	0.90936		361	1.10458	531	1.99882
362	0.10586	532	0.92061		362	1.1035	532	2.01047
363	0.07947	533	0.92161		363	1.10221	533	2.01825
364	0.05869	534	0.94039		364	1.10209	534	2.03465
365	0.04399	535	0.94234		365	1.10139	535	2.03406
366	0.02985	536	0.95364		366	1.10136	536	2.04657
367	0.02153	537	0.96279		367	1.10082	537	2.05392
368	0.01467	538	0.96545		368	1.10051	538	2.05007
369	0.01074	539	0.96634		369	1.10046	539	2.0566
370	0.00724	540	0.96702		370	1.10033	540	2.06887
371	0.00443	541	0.97852		371	1.10016	541	2.06534
372	0.00348	542	0.9778		372	1.10048	542	2.06288
373	0.00221	543	0.97969		373	1.10025	543	2.06774
374	0.00138	544	0.98641		374	1.10025	544	2.07502
375	0.000774394	545	0.98376		375	1.10006	545	2.083
376	0.000605612	546	0.99075		376	1.1001	546	2.06866
377	0.000505915	547	0.99537		377	1.10015	547	2.07771
378	4.46285e-05	548	0.98598		378	1.10005	548	2.07756
379	0	549	0.98878		379	1.1004	549	2.08245
380	0.000102221	550	0.98748		380	1.10019	550	2.08674
381	0.000391431	551	0.99767		381	1.1	551	2.0881
382	0.000543393	552	0.99502		382	1.10002	552	2.08859
383	0.00109	553	0.99867		383	1.10007	553	2.0858
384	0.00144	554	0.99604		384	1.10007	554	2.09135
385	0.00209	555	0.99047		385	1.10012	555	2.09156
386	0.00292	556	0.99512		386	1.10021	556	2.09413
387	0.00416	557	0.99355		387	1.1003	557	2.09604
388	0.0053	558	0.99915		388	1.10029	558	2.0829
389	0.00703	559	0.98966		389	1.10038	559	2.0906
390	0.00886	560	0.99978		390	1.10067	560	2.1
391	0.0119	561	0.98737		391	1.10077	561	2.09304
392	0.01459	562	0.99431		392	1.1013	562	2.08284
393	0.01953	563	1		393	1.10118	563	2.09154
394	0.02386	564	0.99461		394	1.10163	564	2.09057
395	0.02998	565	0.99158		395	1.10201	565	2.09393
396	0.03703	566	0.9911		396	1.10258	566	2.0859
397	0.04471	567	0.98793		397	1.10291	567	2.08643
398	0.05427	568	0.98868		398	1.10326	568	2.08768
399	0.06383	569	0.99032		399	1.10444	569	2.08829
400	0.07631	570	0.98823		400	1.10555	570	2.09338
401	0.0909	571	0.98553		401	1.10736	571	2.08529
402	0.1072	572	0.9795		402	1.10898	572	2.08498
403	0.12382	573	0.98052		403	1.11097	573	2.08051
404	0.14126	574	0.98225		404	1.11414	574	2.07863
405	0.16073	575	0.97419		405	1.1164	575	2.08694
406	0.18041	576	0.96844		406	1.12112	576	2.07387
407	0.20699	577	0.96632		407	1.1251	577	2.07323
408	0.23221	578	0.95761		408	1.13138	578	2.07493
409	0.25369	579	0.96705		409	1.13597	579	2.06146
410	0.27793	580	0.95489		410	1.14543	580	2.06183
411	0.29958	581	0.94927		411	1.1532	581	2.05222
412	0.32538	582	0.94617		412	1.16197	582	2.04597
413	0.35483	583	0.93724		413	1.17606	583	2.05141
414	0.38174	584	0.93414		414	1.1907	584	2.0396
415	0.40573	585	0.93045		415	1.20638	585	2.03561
416	0.43306	586	0.91392		416	1.22281	586	2.03125
417	0.46113	587	0.9245		417	1.24089	587	2.03129
418	0.48384	588	0.91572		418	1.26631	588	2.0129
419	0.518	589	0.90312		419	1.28854	589	2.01754
420	0.53606	590	0.89799		420	1.31457	590	1.99886
421	0.5589	591	0.88554		421	1.33582	591	1.99743
422	0.58128	592	0.87887		422	1.36801	592	2.00031
423	0.61095	593	0.87344		423	1.39476	593	1.98582
424	0.62986	594	0.86839		424	1.42952	594	1.98632
425	0.65165	595	0.85954		425	1.46763	595	1.97389
426	0.67083	596	0.84951		426	1.4982	596	1.95902
427	0.68734	597	0.84266		427	1.52519	597	1.95378
428	0.70638	598	0.82692		428	1.56564	598	1.9312
429	0.7217	599	0.82056		429	1.59481	599	1.92515
430	0.73866	600	0.80269		430	1.622	600	1.92742
431	0.75489	601	0.80623		431	1.65153	601	1.91924
432	0.77204	602	0.79005		432	1.6809	602	1.908
433	0.78557	603	0.77765		433	1.71699	603	1.89521
434	0.79276	604	0.77639		434	1.73481	604	1.89478
435	0.80346	605	0.76248		435	1.76949	605	1.88563
436	0.81679	606	0.74859		436	1.78657	606	1.8756
437	0.83098	607	0.75021		437	1.80882	607	1.87335
438	0.83482	608	0.72807		438	1.83519	608	1.85115
439	0.84024	609	0.72464		439	1.85105	609	1.84001
440	0.8485	610	0.71892		440	1.8623	610	1.82235
441	0.85692	611	0.70165		441	1.88709	611	1.8142
442	0.86439	612	0.69498		442	1.89612	612	1.80261
443	0.87335	613	0.67824		443	1.91807	613	1.79347
444	0.86561	614	0.66215		444	1.91472	614	1.78292
445	0.876	615	0.6546		445	1.92942	615	1.77414
446	0.87979	616	0.65231		446	1.94699	616	1.76802
447	0.88288	617	0.6436		447	1.95537	617	1.76173
448	0.89467	618	0.62385		448	1.96432	618	1.74973
449	0.91479	619	0.61709		449	1.9823	619	1.72812
450	0.89475	620	0.6069		450	1.97421	620	1.73157
451	0.89427	621	0.59765		451	1.97813	621	1.71785
452	0.93498	622	0.58713		452	2.02332	622	1.7119
453	0.89404	623	0.57537		453	1.99366	623	1.69629
454	0.91538	624	0.56558		454	2.01436	624	1.69026
455	0.92276	625	0.55616		455	2.0209	625	1.66033
456	0.92708	626	0.54367		456	2.03497	626	1.66505
457	0.93227	627	0.53931		457	2.03216	627	1.65599
458	0.92912	628	0.521		458	2.03722	628	1.65115
459	0.92176	629	0.51314		459	2.03479	629	1.63652
460	0.92892	630	0.50603		460	2.03521	630	1.62362
461	0.94054	631	0.4942		461	2.04251	631	1.6216
462	0.95556	632	0.48818		462	2.06417	632	1.60412
463	0.93897	633	0.48141		463	2.05782	633	1.59527
464	0.91994	634	0.46608		464	2.03706	634	1.58791
465	0.91249	635	0.45865		465	2.03969	635	1.58488
466	0.93574	636	0.4508		466	2.05355	636	1.56405
467	1	637	0.44696		467	2.1	637	1.56483
468	0.9283	638	0.43321		468	2.05355	638	1.55909
469	0.8964	639	0.42522		469	2.02829	639	1.54088
470	0.89818	640	0.40936		470	2.02145	640	1.53033
471	0.88755	641	0.40754		471	1.99852	641	1.53091
472	0.87005	642	0.39426		472	2.01004	642	1.5154
473	0.95895	643	0.38945		473	2.06536	643	1.51062
474	0.84448	644	0.37713		474	1.97294	644	1.4941
475	0.8539	645	0.37231		475	1.98163	645	1.48818
476	0.84929	646	0.36133		476	1.97553	646	1.47693
477	0.84126	647	0.3509		477	1.96572	647	1.46674
478	0.82965	648	0.3471		478	1.95467	648	1.45394
479	0.8222	649	0.3429		479	1.94799	649	1.44761
480	0.83199	650	0.33529		480	1.93923	650	1.44358
481	0.82779	651	0.32139		481	1.93175	651	1.43924
482	0.78399	652	0.31365		482	1.90346	652	1.43023
483	0.78927	653	0.30802		483	1.895	653	1.42229
484	0.76097	654	0.29805		484	1.87192	654	1.40738
485	0.74902	655	0.29637		485	1.84963	655	1.40813
486	0.72931	656	0.28834		486	1.82966	656	1.39841
487	0.70881	657	0.27931		487	1.80571	657	1.38927
488	0.70406	658	0.27426		488	1.79345	658	1.38585
489	0.67748	659	0.26023		489	1.76587	659	1.38382
490	0.66718	660	0.26093		490	1.74305	660	1.37617
491	0.66602	661	0.25126		491	1.72756	661	1.35949
492	0.63863	662	0.24911		492	1.69612	662	1.36231
493	0.60131	663	0.24049		493	1.66335	663	1.3483
494	0.58158	664	0.23523		494	1.6347	664	1.34545
495	0.56561	665	0.22787		495	1.60609	665	1.33702
496	0.5419	666	0.22056		496	1.57888	666	1.33419
497	0.5235	667	0.22018		497	1.55894	667	1.33066
498	0.4991	668	0.21412		498	1.52756	668	1.33315
499	0.47776	669	0.21303		499	1.50083	669	1.32048
500	0.452	670	0.20091		500	1.47715	670	1.31217
501	0.43604	671	0.19789		501	1.44389	671	1.3149
502	0.41419	672	0.19202		502	1.4217	672	1.30116
503	0.38937	673	0.19118		503	1.39471	673	1.30123
504	0.37045	674	0.1857		504	1.37315	674	1.30022
505	0.35073	675	0.18085		505	1.35193	675	1.2959
506	0.32721	676	0.17307		506	1.32988	676	1.28334
507	0.31013	677	0.16945		507	1.31101	677	1.28527
508	0.28963	678	0.16825		508	1.29031	678	1.27923
509	0.26933	679	0.16331		509	1.27065	679	1.2765
510	0.25118	680	0.15531		510	1.25862	680	1.26734
		681	0.15723				681	1.25957
		682	0.14849				682	1.25662
		683	0.14616				683	1.25727
		684	0.14171				684	1.25471
		685	0.13845				685	1.25189
		686	0.13194				686	1.24242
		687	0.12843				687	1.24004
		688	0.12553				688	1.2306
		689	0.12349				689	1.2284
		690	0.1195				690	1.22794
		691	0.11484				691	1.22787
		692	0.11338				692	1.21653
		693	0.11138				693	1.21478
		694	0.10661				694	1.21378
		695	0.10679				695	1.20883
		696	0.10295				696	1.21066
		697	0.09963				697	1.20638
		698	0.0966				698	1.20314
		699	0.09185				699	1.20411
		700	0.09498				700	1.2006
		701	0.09233				701	1.19753
		702	0.08653				702	1.19494
		703	0.08632				703	1.18559
		704	0.08434				704	1.19582
		705	0.08054				705	1.19011
		706	0.07874				706	1.18151
		707	0.07997				707	1.16785
		708	0.07462				708	1.18667
		709	0.06998				709	1.17726
		710	0.07163				710	1.17289
		711	0.06698				711	1.17752
		712	0.06678				712	1.17607
		713	0.06712				713	1.16835
		714	0.06446				714	1.16888
		715	0.06214				715	1.16325
		716	0.06093				716	1.16578
		717	0.05599				717	1.16105
		718	0.05623				718	1.16225
		719	0.05474				719	1.15932
		720	0.05047				720	1.15841
		721	0.05102				721	1.15454
		722	0.05196				722	1.15906
		723	0.04883				723	1.15797
		724	0.04692				724	1.1508
		725	0.04761				725	1.15291
		726	0.04152				726	1.14889
		727	0.04262				727	1.14573
		728	0.04097				728	1.14348
		729	0.04149				729	1.144
		730	0.04015				730	1.14523
		731	0.03736				731	1.14065
		732	0.03684				732	1.14264
		733	0.03594				733	1.1412
		734	0.03494				734	1.14244
		735	0.03424				735	1.14095
		736	0.03233				736	1.13192
		737	0.03249				737	1.13921
		738	0.03156				738	1.13316
		739	0.02997				739	1.13551
		740	0.02999				740	1.13099
		741	0.02864				741	1.13159
		742	0.02665				742	1.12895
		743	0.02847				743	1.1306
		744	0.02542				744	1.13256
		745	0.02634				745	1.12891
		746	0.02436				746	1.13056
		747	0.02414				747	1.12775
		748	0.02355				748	1.12639
		749	0.02368				749	1.12534
		750	0.02081				750	1.12608
		751	0.02162				751	1.12531
		752	0.0213				752	1.12379
		753	0.0201				753	1.12254
		754	0.02027				754	1.12264
		755	0.01886				755	1.12259
		756	0.01749				756	1.11836
		757	0.01771				757	1.12068
		758	0.01788				758	1.12035
		759	0.017				759	1.11728
		760	0.01509				760	1.12264
		761	0.01483				761	1.11632
		762	0.01251				762	1.11669
		763	0.01556				763	1.11606
		764	0.01529				764	1.1142
		765	0.01274				765	1.11322
		766	0.01115				766	1.11792
		767	0.01373				767	1.11689
		768	0.01305				768	1.1153
		769	0.01202				769	1.11863
		770	0.00993				770	1.11491
		771	0.01026				771	1.11178
		772	0.00919				772	1.11109
		773	0.00892				773	1.10948
		774	0.01017				774	1.11448
		775	0.00946				775	1.11138
		776	0.00884				776	1.11372
		777	0.00863				777	1.11313
		778	0.00853				778	1.11309
		779	0.00924				779	1.11102
		780	0.0072				780	1.11162
		781	0.00784				781	1.11308
		782	0.00754				782	1.11034
		783	0.00794				783	1.11049
		784	0.00745				784	1.11095
		785	0.00737				785	1.10706
		786	0.00514				786	1.10673
		787	0.00532				787	1.11007
		788	0.00488				788	1.10877
		789	0.00597				789	1.10628
		790	0.00621				790	1.11015
		791	0.00627				791	1.1073
		792	0.00536				792	1.10821
		793	0.00517				793	1.10844
		794	0.00305				794	1.10577
		795	0.00398				795	1.10787
		796	0.00254				796	1.10848
		797	0.00334				797	1.11075
		798	0.0036				798	1.10618
		799	0.00258				799	1.10966
		800	0.00271				800	1.11099

## Sheet: Figure 3b
Figure 3b
Internal/external quantum efficiency (I/EQE) and absorption efficiency (AE) of YAG:Ce-PGC.
YAG:Ce concentration (wt%)	IQE	EQE	AE
2	0.923	0.787	0.853
5	0.955	0.824	0.863
10	0.984	0.854	0.868
15	0.98	0.85	0.867
20	0.979	0.851	0.869

## Sheet: Figure 3d
Figure 3d
Luminous flux of YAG:Ce-PGC with different concentrations as a function of the laser power density.
	5 wt%	10 wt%	15 wt%	20 wt%	YAG:Ce-PiG
Blue radiation flux (W mm-2)	Luminous flux (lm)	Luminous flux (lm)	Luminous flux (lm)	Luminous flux (lm)	Luminous flux (lm)
1	201.68	198.37	224.84	226.68	180.31
1.5	332.36	330.58	414.5	405.75	378.82
2	431.01	461.18	542.82	508.5	492.26
2.5	504.83	543.95	620.54	646.07	618.59
3	585.99	655.58	758.14	756.57	713.98
3.5	643.31	703.79	832.93	823.09	782.2
4	701.66	786.08	886.75	899.63	354.81
4.5	754.63	825.18	953.24	961.79
5	805.62	894.33	1003.3	1001.6
5.5	866.75	947.33	1062.2	1051.7
6	914.17	1001.17	1077.2	1028.8
6.5	964.25	1048.42	518.45	838.66
7	1003.25	1094.25
7.5	1043.58	1150
8	1028.5	1187.33
8.5		1227.17
9		1057.42

## Sheet: Figure 3e
Figure 3e
Luminous efficacy of YAG:Ce-PGC with different concentrations as a function of the laser power density.
	5 wt%	10 wt%	15 wt%	20 wt%	YAG:Ce-PiG
Blue radiation flux (W mm-2)	Luminous flux (lm)	Luminous flux (lm)	Luminous flux (lm)	Luminous flux (lm)	Luminous flux (lm)
1	201.68	198.37	224.84	226.68	180.31
1.5	221.57	220.39	276.33	270.5	252.55
2	215.51	230.59	271.41	254.25	246.13
2.5	201.93	217.58	248.22	258.43	247.44
3	195.33	218.53	252.71	252.19	237.99
3.5	183.8	201.08	237.98	235.17	223.49
4	175.42	196.52	221.69	224.91	88.7
4.5	167.7	183.37	211.83	213.73
5	161.12	178.87	200.66	200.32
5.5	157.59	172.24	193.13	191.22
6	152.36	166.86	179.53	171.47
6.5	148.35	161.3	79.76	129.02
7	143.32	156.32
7.5	139.14	153.33
8	128.56	148.42
8.5		144.37
9		117.49

## Sheet: Figure 3f
Figure 3f
Photostabilities of the YAG:Ce-PGC, commercial YAG:Ce-PiG, and YAG:Ce-PiS under 2 W mm-2 blue laser irradiation.
YAG:Ce-PiS		YAG:Ce-PiG		YAG:Ce-PGC
Irradiation time (min)	Remnant PL	Irradiation time (min)	Remnant PL	Irradiation time (min)	Remnant PL
0	1	0	1	0	1
0.03333	0.8218	5	0.95227	5	1.00083
0.08333	0.63165	10	0.94921	10	0.9906
0.16667	0.49403	15	0.94106	15	0.98886
0.33333	0.2345	20	0.93928	20	0.98724
0.5	0.03436	25	0.92986	25	0.98903
		30	0.92897	30	0.98779
		35	0.93712	35	0.98654
		40	0.93534	40	0.98477
		45	0.92413	45	0.98789
		50	0.92592	50	0.98499
		55	0.92019	55	0.98109
		60	0.92719	60	0.98716
		70	0.93152	70	0.98271
		80	0.93343	80	0.98377
		90	0.93266	90	0.97769
		100	0.92999	100	0.97944
		110	0.93037	110	0.97772
		150	0.92528	120	0.97828
		180	0.92197	140	0.9729
		210	0.93623	160	0.97367
		270	0.92133	180	0.97261
		300	0.92477	240	0.96248
		330	0.92375	270	0.96149
		360	0.92324	330	0.95624
		390	0.9291	390	0.94751
		420	0.92923	420	0.95268
		450	0.93521	450	0.94925

## Sheet: Supplementary Fig. 1a
Supplementary Fig. 1a
DSC-TG curve of the tellurite glass.
Temperature (°C)	DSC (mW mg-1)	TG (%)
100.901	-0.07049	100.004
101.901	-0.07043	100.004
102.901	-0.07031	100.004
103.901	-0.07024	100.004
104.901	-0.07009	100.004
105.901	-0.06999	100.004
106.901	-0.06993	100.004
107.901	-0.06977	100.004
108.901	-0.0697	100.004
109.901	-0.06965	100.003
110.901	-0.06949	100.003
111.901	-0.06939	100.004
112.901	-0.06922	100.004
113.901	-0.06918	100.003
114.901	-0.06921	100.003
115.901	-0.06903	100.003
116.901	-0.06895	100.003
117.901	-0.06883	100.003
118.901	-0.06883	100.003
119.901	-0.0687	100.003
120.901	-0.0686	100.003
121.901	-0.0686	100.003
122.901	-0.06851	100.003
123.901	-0.06847	100.003
124.901	-0.06844	100.003
125.901	-0.06832	100.003
126.901	-0.06828	100.003
127.901	-0.06825	100.003
128.901	-0.06816	100.003
129.901	-0.06807	100.003
130.901	-0.06797	100.003
131.901	-0.06795	100.003
132.901	-0.06785	100.003
133.901	-0.06796	100.002
134.901	-0.06791	100.003
135.901	-0.06776	100.003
136.901	-0.06769	100.003
137.901	-0.06763	100.003
138.901	-0.06767	100.003
139.901	-0.06765	100.003
140.901	-0.06756	100.003
141.901	-0.06758	100.003
142.901	-0.0675	100.003
143.901	-0.06749	100.003
144.901	-0.06743	100.003
145.901	-0.06747	100.002
146.901	-0.06741	100.002
147.901	-0.06738	100.002
148.901	-0.06731	100.003
149.901	-0.06727	100.002
150.901	-0.06727	100.003
151.901	-0.0673	100.002
152.901	-0.06721	100.003
153.901	-0.06722	100.003
154.901	-0.06718	100.003
155.901	-0.06717	100.003
156.901	-0.06707	100.003
157.901	-0.06715	100.003
158.901	-0.06714	100.003
159.901	-0.06713	100.003
160.901	-0.06695	100.003
161.901	-0.06709	100.003
162.901	-0.06703	100.003
163.901	-0.06707	100.003
164.901	-0.06704	100.003
165.901	-0.06702	100.003
166.901	-0.06711	100.003
167.901	-0.06703	100.003
168.901	-0.06703	100.003
169.901	-0.06705	100.003
170.901	-0.06706	100.003
171.901	-0.06703	100.003
172.901	-0.06703	100.002
173.901	-0.06703	100.002
174.901	-0.06703	100.003
175.901	-0.06698	100.002
176.901	-0.06704	100.002
177.901	-0.06698	100.002
178.901	-0.06694	100.002
179.901	-0.06699	100.002
180.901	-0.06704	100.002
181.901	-0.06698	100.002
182.901	-0.06699	100.002
183.901	-0.06697	100.002
184.901	-0.06689	100.002
185.901	-0.067	100.002
186.901	-0.06691	100.002
187.901	-0.06692	100.002
188.901	-0.06696	100.002
189.901	-0.06689	100.002
190.901	-0.06696	100.002
191.901	-0.06693	100.002
192.901	-0.06696	100.002
193.901	-0.06684	100.002
194.901	-0.06676	100.002
195.901	-0.06688	100.002
196.901	-0.06686	100.002
197.901	-0.06688	100.001
198.901	-0.06687	100.001
199.901	-0.06684	100.002
200.901	-0.06678	100.001
201.901	-0.06677	100.002
202.901	-0.06681	100.002
203.901	-0.06683	100.002
204.901	-0.06673	100.002
205.901	-0.06682	100.002
206.901	-0.06678	100.002
207.901	-0.06676	100.002
208.901	-0.06678	100.002
209.901	-0.06672	100.002
210.901	-0.06665	100.002
211.901	-0.06671	100.002
212.901	-0.06673	100.002
213.901	-0.06673	100.001
214.901	-0.06662	100.001
215.901	-0.06676	100.002
216.901	-0.06677	100.002
217.901	-0.06672	100.002
218.901	-0.06668	100.001
219.901	-0.06673	100.002
220.901	-0.06664	100.002
221.901	-0.06658	100.002
222.901	-0.06661	100.002
223.901	-0.06658	100.002
224.901	-0.06654	100.002
225.901	-0.0665	100.002
226.901	-0.06653	100.002
227.901	-0.06645	100.002
228.901	-0.06646	100.002
229.901	-0.06642	100.002
230.901	-0.06642	100.002
231.901	-0.06647	100.001
232.901	-0.06643	100.002
233.901	-0.06636	100.001
234.901	-0.06633	100.002
235.901	-0.06627	100.002
236.901	-0.06621	100.002
237.901	-0.06619	100.002
238.901	-0.06612	100.002
239.901	-0.0661	100.001
240.901	-0.06606	100.001
241.901	-0.06605	100.001
242.901	-0.0659	100.001
243.901	-0.06584	100.001
244.901	-0.06581	100.001
245.901	-0.06582	100.001
246.901	-0.06572	100.001
247.901	-0.06573	100.001
248.901	-0.0656	100.001
249.901	-0.06562	100.001
250.901	-0.0655	100.001
251.901	-0.06548	100.001
252.901	-0.06542	100.001
253.901	-0.06543	100.001
254.901	-0.06524	100.001
255.901	-0.06526	100.001
256.901	-0.06513	100.001
257.901	-0.06508	100.001
258.901	-0.06501	100.001
259.901	-0.06488	100
260.901	-0.06481	100
261.901	-0.06474	100.001
262.901	-0.06466	100.001
263.901	-0.06456	100.001
264.901	-0.06455	100.001
265.901	-0.06449	100.001
266.901	-0.0645	100.001
267.901	-0.06435	100.001
268.901	-0.0644	100.001
269.901	-0.06431	100.001
270.901	-0.06431	100.001
271.901	-0.06427	100
272.901	-0.06427	100.001
273.901	-0.06414	100.001
274.901	-0.0642	100.001
275.901	-0.06422	100
276.901	-0.06429	100
277.901	-0.06448	99.9999
278.901	-0.06444	99.9999
279.901	-0.06458	99.9998
280.901	-0.06474	99.9995
281.901	-0.06497	99.9996
282.901	-0.06516	99.9997
283.901	-0.06549	99.9996
284.901	-0.06594	99.9995
285.901	-0.06632	99.9998
286.901	-0.06699	99.9997
287.901	-0.06765	99.9997
288.901	-0.0684	100
289.901	-0.0694	99.9997
290.901	-0.07051	99.9999
291.901	-0.07177	99.9998
292.901	-0.07324	100
293.901	-0.0749	100
294.901	-0.07682	100
295.901	-0.0789	99.9997
296.901	-0.08129	99.9995
297.901	-0.08377	99.9995
298.901	-0.0863	99.9995
299.901	-0.08902	99.9994
300.901	-0.09166	99.9994
301.901	-0.09448	99.9995
302.901	-0.09707	99.9995
303.901	-0.09942	99.9991
304.901	-0.10153	99.9995
305.901	-0.10341	99.9992
306.901	-0.10498	99.999
307.901	-0.10636	99.9991
308.901	-0.10734	99.9991
309.901	-0.10824	99.999
310.901	-0.10893	99.9993
311.901	-0.10951	99.999
312.901	-0.10983	99.999
313.901	-0.1101	99.9989
314.901	-0.11036	99.9984
315.901	-0.11043	99.9984
316.901	-0.1105	99.9985
317.901	-0.11049	99.9984
318.901	-0.11048	99.9986
319.901	-0.11048	99.9983
320.901	-0.11058	99.9984
321.901	-0.11047	99.9982
322.901	-0.11038	99.9981
323.901	-0.1105	99.9979
324.901	-0.11042	99.9973
325.901	-0.11028	99.9975
326.901	-0.11019	99.9976
327.901	-0.11005	99.9975
328.901	-0.11006	99.9974
329.901	-0.10988	99.9976
330.901	-0.10969	99.9978
331.901	-0.10975	99.9976
332.901	-0.10952	99.9974
333.901	-0.10952	99.9972
334.901	-0.10938	99.9972
335.901	-0.10913	99.9974
336.901	-0.10909	99.9973
337.901	-0.10888	99.9972
338.901	-0.10873	99.9971
339.901	-0.10851	99.9974
340.901	-0.10827	99.9968
341.901	-0.10796	99.9965
342.901	-0.108	99.9964
343.901	-0.10772	99.9965
344.901	-0.10752	99.9966
345.901	-0.10739	99.9966
346.901	-0.10704	99.9966
347.901	-0.10663	99.9966
348.901	-0.10626	99.9966
349.901	-0.10583	99.9964
350.901	-0.10542	99.9963
351.901	-0.10479	99.9965
352.901	-0.10418	99.9963
353.901	-0.10345	99.996
354.901	-0.10273	99.9962
355.901	-0.10188	99.9965
356.901	-0.10132	99.9963
357.901	-0.10068	99.9958
358.901	-0.10002	99.9957
359.901	-0.09946	99.9961
360.901	-0.09895	99.9963
361.901	-0.09841	99.9965
362.901	-0.09787	99.9964
363.901	-0.09753	99.9965
364.901	-0.09713	99.9963
365.901	-0.09682	99.9962
366.901	-0.09645	99.9964
367.901	-0.09606	99.9966
368.901	-0.09585	99.9963
369.901	-0.09545	99.9962
370.901	-0.09524	99.9961
371.901	-0.09509	99.9962
372.901	-0.0948	99.9962
373.901	-0.09468	99.9961
374.901	-0.09449	99.9963
375.901	-0.09437	99.9963
376.901	-0.09417	99.9961
377.901	-0.09398	99.9958
378.901	-0.09384	99.9957
379.901	-0.09371	99.9957
380.901	-0.09358	99.9956
381.901	-0.09341	99.9956
382.901	-0.09337	99.9956
383.901	-0.09315	99.9958
384.901	-0.09296	99.996
385.901	-0.09285	99.9958
386.901	-0.09278	99.9957
387.901	-0.09268	99.9955
388.901	-0.09251	99.9954
389.901	-0.0924	99.9955
390.901	-0.09223	99.9955
391.901	-0.09213	99.9955
392.901	-0.09209	99.9954
393.901	-0.09181	99.9954
394.901	-0.09166	99.9955
395.901	-0.09166	99.9953
396.901	-0.09153	99.9954
397.901	-0.09145	99.9955
398.901	-0.09146	99.9955
399.901	-0.09132	99.9952
400.901	-0.09127	99.9952
401.901	-0.09103	99.9952
402.901	-0.09098	99.9952
403.901	-0.09106	99.9948
404.901	-0.091	99.9946
405.901	-0.091	99.9944
406.901	-0.09101	99.9946
407.901	-0.09128	99.9949
408.901	-0.09111	99.9946
409.901	-0.09082	99.9944
410.901	-0.09047	99.9944
411.901	-0.08993	99.9944
412.901	-0.08941	99.9942
413.901	-0.08863	99.9941
414.901	-0.08805	99.9943
415.901	-0.08738	99.9942
416.901	-0.08654	99.9941
417.901	-0.08593	99.9943
418.901	-0.08515	99.9946
419.901	-0.08449	99.9948
420.901	-0.08399	99.9949
421.901	-0.08335	99.9951
422.901	-0.08289	99.9949
423.901	-0.08229	99.995
424.901	-0.08198	99.9946
425.901	-0.08152	99.9945
426.901	-0.0811	99.9943
427.901	-0.08073	99.9943
428.901	-0.08035	99.9945
429.901	-0.08001	99.9946
430.901	-0.07976	99.9948
431.901	-0.07926	99.9944
432.901	-0.07895	99.9946
433.901	-0.07877	99.9942
434.901	-0.07838	99.9943
435.901	-0.07792	99.9942
436.901	-0.07731	99.9941
437.901	-0.07679	99.9941
438.901	-0.07601	99.9942
439.901	-0.07536	99.9943
440.901	-0.07457	99.9945
441.901	-0.0737	99.9946
442.901	-0.07296	99.9945
443.901	-0.07219	99.9944
444.901	-0.07156	99.9943
445.901	-0.07083	99.9942
446.901	-0.07	99.9939
447.901	-0.06935	99.994
448.901	-0.0686	99.9942
449.901	-0.06804	99.9944
450.901	-0.06755	99.9944
451.901	-0.06723	99.9944
452.901	-0.06711	99.9946
453.901	-0.06706	99.9941
454.901	-0.06727	99.9938
455.901	-0.06734	99.9939
456.901	-0.06771	99.9936
457.901	-0.0681	99.994
458.901	-0.0685	99.9939
459.901	-0.06922	99.9937
460.901	-0.07033	99.9939
461.901	-0.07152	99.994
462.901	-0.07284	99.9939
463.901	-0.07431	99.994
464.901	-0.0758	99.9938
465.901	-0.07717	99.9935
466.901	-0.07857	99.9934
467.901	-0.07942	99.9933
468.901	-0.08036	99.9937
469.901	-0.08085	99.994
470.901	-0.08113	99.9939
471.901	-0.08128	99.9938
472.901	-0.08114	99.994
473.901	-0.08067	99.994
474.901	-0.08007	99.9938
475.901	-0.07918	99.9938
476.901	-0.07823	99.9936
477.901	-0.07751	99.9936
478.901	-0.07652	99.9936
479.901	-0.07552	99.9934
480.901	-0.07446	99.9938
481.901	-0.07353	99.9939
482.901	-0.07263	99.9933
483.901	-0.07183	99.993
484.901	-0.07116	99.9929
485.901	-0.07064	99.9931
486.901	-0.07015	99.9929
487.901	-0.06961	99.9926
488.901	-0.06927	99.9927
489.901	-0.0688	99.9925
490.901	-0.06854	99.9926
491.901	-0.06837	99.9927
492.901	-0.06785	99.9926
493.901	-0.06753	99.9925
494.901	-0.06725	99.9927
495.901	-0.0671	99.993
496.901	-0.06693	99.9931
497.901	-0.0667	99.9931
498.901	-0.06656	99.9929
499.901	-0.06625	99.9927
500.901	-0.06609	99.9928
501.901	-0.0659	99.9933
502.901	-0.06564	99.9918
503.901	-0.06568	99.9923
504.901	-0.06555	99.9928
505.901	-0.06525	99.9928
506.901	-0.06512	99.993
507.901	-0.06516	99.9928
508.901	-0.06499	99.9925
509.901	-0.06487	99.9923
510.901	-0.06489	99.9924
511.901	-0.06487	99.9923
512.901	-0.06475	99.9922
513.901	-0.0648	99.9924
514.901	-0.06475	99.992
515.901	-0.06455	99.9921
516.901	-0.06448	99.9916
517.901	-0.06428	99.9912
518.901	-0.06422	99.9911
519.901	-0.06424	99.9913
520.901	-0.06425	99.9915
521.901	-0.06422	99.9916
522.901	-0.064	99.9916
523.901	-0.064	99.9916
524.901	-0.06397	99.9915
525.901	-0.06397	99.9913
526.901	-0.06394	99.9915
527.901	-0.064	99.9915
528.901	-0.06394	99.9911
529.901	-0.06392	99.991
530.901	-0.06398	99.9913
531.901	-0.064	99.9916
532.901	-0.06389	99.9913
533.901	-0.06385	99.9912
534.901	-0.06386	99.991
535.901	-0.06383	99.9912
536.901	-0.06386	99.9914
537.901	-0.06388	99.9914
538.901	-0.064	99.9914
539.901	-0.06377	99.9913
540.901	-0.06375	99.9915
541.901	-0.06381	99.9914
542.901	-0.06385	99.9912
543.901	-0.0639	99.991
544.901	-0.06386	99.9907
545.901	-0.06411	99.9906
546.901	-0.0642	99.9905
547.901	-0.0642	99.9904
548.901	-0.06402	99.9905
549.901	-0.06411	99.9903
550.901	-0.06399	99.9902
551.901	-0.06389	99.9904
552.901	-0.06376	99.9904
553.901	-0.06394	99.9905
554.901	-0.06375	99.9905
555.901	-0.06379	99.9905
556.901	-0.06355	99.9904
557.901	-0.06342	99.9903
558.901	-0.06349	99.9904
559.901	-0.06327	99.9906
560.901	-0.0632	99.9904
561.901	-0.06322	99.9901
562.901	-0.06317	99.99
563.901	-0.06319	99.9899
564.901	-0.06299	99.9898
565.901	-0.06271	99.9901
566.901	-0.06274	99.9905
567.901	-0.06283	99.9899
568.901	-0.06261	99.9896
569.901	-0.06247	99.9895
570.901	-0.06255	99.9898
571.901	-0.06251	99.9899
572.901	-0.06239	99.9899
573.901	-0.0622	99.9898
574.901	-0.06196	99.9898
575.901	-0.06201	99.9899
576.901	-0.06189	99.99
577.901	-0.06169	99.99
578.901	-0.06155	99.9897
579.901	-0.06148	99.9893
580.901	-0.06171	99.9895
581.901	-0.06159	99.9894
582.901	-0.06153	99.9895
583.901	-0.06136	99.9893
584.901	-0.06113	99.9892
585.901	-0.06106	99.9892
586.901	-0.06118	99.9896
587.901	-0.06114	99.9894
588.901	-0.06107	99.9889
589.901	-0.06097	99.9888
590.901	-0.06089	99.9891
591.901	-0.06085	99.9891
592.901	-0.0607	99.9892
593.901	-0.06057	99.9889
594.901	-0.0606	99.9889
595.901	-0.0607	99.9889
596.901	-0.06062	99.989
597.901	-0.06063	99.9891
598.901	-0.06062	99.9887
599.901	-0.06034	99.9887
600.901	-0.06022	99.9885
601.901	-0.06019	99.9886
602.901	-0.06016	99.9887
603.901	-0.06013	99.9887
604.901	-0.05981	99.9887
605.901	-0.05975	99.9886
606.901	-0.05993	99.9885
607.901	-0.05968	99.9887
608.901	-0.05962	99.9884
609.901	-0.05956	99.9882
610.901	-0.05947	99.9881
611.901	-0.05942	99.9886
612.901	-0.05944	99.9883
613.901	-0.05955	99.9882
614.901	-0.05935	99.9884
615.901	-0.05934	99.988
616.901	-0.05916	99.9879
617.901	-0.05894	99.9878
618.901	-0.05883	99.988
619.901	-0.05891	99.9879
620.901	-0.05874	99.9879
621.901	-0.05875	99.9876
622.901	-0.05868	99.9877
623.901	-0.05852	99.9877
624.901	-0.05828	99.9874
625.901	-0.05806	99.9873
626.901	-0.05813	99.9874
627.901	-0.05803	99.9873
628.901	-0.0579	99.9874
629.901	-0.05783	99.9875
630.901	-0.0576	99.9875
631.901	-0.0578	99.9874
632.901	-0.05748	99.9873
633.901	-0.05711	99.9871
634.901	-0.05711	99.9872
635.901	-0.05718	99.9873
636.901	-0.05695	99.987
637.901	-0.05696	99.987
638.901	-0.05693	99.987
639.901	-0.05717	99.9872
640.901	-0.05735	99.9872
641.901	-0.05702	99.9872
642.901	-0.05688	99.9872
643.901	-0.05703	99.9874
644.901	-0.05686	99.9869
645.901	-0.0567	99.9868
646.901	-0.05676	99.9865
647.901	-0.05686	99.9864
648.901	-0.05703	99.9865
649.901	-0.05713	99.987
650.901	-0.05721	99.9868
651.901	-0.05718	99.9868
652.901	-0.05713	99.987
653.901	-0.05691	99.9869
654.901	-0.05716	99.9868
655.901	-0.05729	99.9868
656.901	-0.05728	99.987
657.901	-0.05745	99.9869
658.901	-0.05739	99.9869
659.901	-0.05744	99.9871
660.901	-0.05731	99.9872
661.901	-0.05733	99.9866
662.901	-0.05701	99.9865
663.901	-0.05692	99.9866
664.901	-0.05703	99.9867
665.901	-0.05699	99.9868
666.901	-0.05686	99.9866
667.901	-0.05664	99.9863
668.901	-0.05672	99.9861
669.901	-0.05648	99.986
670.901	-0.05654	99.9861
671.901	-0.05635	99.986
672.901	-0.05608	99.986
673.901	-0.05609	99.9861
674.901	-0.05588	99.9861
675.901	-0.05606	99.9858
676.901	-0.05603	99.9857
677.901	-0.05548	99.9859
678.901	-0.05549	99.9859
679.901	-0.05529	99.9857
680.901	-0.05525	99.9857
681.901	-0.05538	99.9854
682.901	-0.05542	99.9852
683.901	-0.05534	99.9849
684.901	-0.0552	99.9851
685.901	-0.0549	99.9852
686.901	-0.05497	99.9854
687.901	-0.0552	99.9854
688.901	-0.05492	99.9853
689.901	-0.05507	99.9852
690.901	-0.05481	99.9852
691.901	-0.05456	99.9853
692.901	-0.05448	99.9853
693.901	-0.05417	99.9852
694.901	-0.05416	99.9852
695.901	-0.05403	99.9851
696.901	-0.05386	99.985
697.901	-0.05392	99.9848
698.901	-0.05403	99.985
699.901	-0.05404	99.9849
700.901	-0.05361	99.9849
701.901	-0.05332	99.9849
702.901	-0.05329	99.9848
703.901	-0.05319	99.9849
704.901	-0.05314	99.9844
705.901	-0.05277	99.9845
706.901	-0.05276	99.9845
707.901	-0.05264	99.9841
708.901	-0.05236	99.984
709.901	-0.05216	99.9838
710.901	-0.0519	99.9839
711.901	-0.05162	99.9837
712.901	-0.0516	99.9834
713.901	-0.05158	99.9832
714.901	-0.05135	99.983
715.901	-0.05103	99.9828
716.901	-0.05072	99.9829
717.901	-0.05021	99.9827
718.901	-0.04982	99.9824
719.901	-0.04925	99.9825
720.901	-0.04928	99.9823
721.901	-0.04932	99.9823
722.901	-0.04892	99.9825
723.901	-0.04861	99.9824
724.901	-0.04834	99.9821
725.901	-0.0482	99.9818
726.901	-0.04778	99.9814
727.901	-0.04718	99.9813
728.901	-0.04709	99.9808
729.901	-0.04723	99.9806
730.901	-0.04695	99.9803
731.901	-0.04635	99.9798
732.901	-0.04648	99.9803
733.901	-0.04647	99.9799
734.901	-0.04603	99.9795
735.901	-0.04573	99.9791
736.901	-0.04556	99.9786
737.901	-0.04534	99.9789
738.901	-0.04527	99.9788
739.901	-0.04499	99.9784
740.901	-0.04472	99.9779
741.901	-0.04491	99.9777
742.901	-0.04457	99.9774
743.901	-0.04402	99.977
744.901	-0.04382	99.9766
745.901	-0.04358	99.9761
746.901	-0.04342	99.976
747.901	-0.04328	99.9754
748.901	-0.04292	99.9749
749.901	-0.04294	99.9742
750.901	-0.04297	99.9741
751.901	-0.04268	99.9738
752.901	-0.04218	99.9731
753.901	-0.04182	99.9724
754.901	-0.04214	99.9724
755.901	-0.04214	99.9719
756.901	-0.04179	99.9713
757.901	-0.04117	99.971
758.901	-0.04076	99.971
759.901	-0.04039	99.9706
760.901	-0.04034	99.9701
761.901	-0.04041	99.9694
762.901	-0.04023	99.969
763.901	-0.04033	99.9685
764.901	-0.03999	99.9679
765.901	-0.0398	99.9676
766.901	-0.03964	99.9665
767.901	-0.03932	99.966
768.901	-0.03884	99.9655
769.901	-0.03872	99.9652
770.901	-0.0388	99.9645
771.901	-0.03831	99.964
772.901	-0.03837	99.9631
773.901	-0.03846	99.9624
774.901	-0.03822	99.9616
775.901	-0.03788	99.961
776.901	-0.03728	99.9601
777.901	-0.03715	99.9597
778.901	-0.03723	99.9591
779.901	-0.03691	99.9587
780.901	-0.03689	99.9578
781.901	-0.03681	99.9566
782.901	-0.03671	99.9562
783.901	-0.03644	99.9554
784.901	-0.03588	99.9544
785.901	-0.03563	99.9533
786.901	-0.03544	99.953
787.901	-0.0353	99.9524
788.901	-0.03498	99.9518
789.901	-0.03481	99.9507
790.901	-0.03418	99.9491
791.901	-0.03378	99.9488
792.901	-0.03393	99.9481
793.901	-0.03363	99.9469
794.901	-0.03338	99.9458
795.901	-0.03322	99.9445
796.901	-0.03297	99.9435
797.901	-0.03252	99.9424
798.901	-0.03245	99.9418
799.901	-0.03226	99.9404
800.901	-0.03219	99.9399
801.901	-0.03198	99.9386
802.901	-0.03123	99.938
803.901	-0.03093	99.9366
804.901	-0.03131	99.9356
805.901	-0.03107	99.9349
806.901	-0.03092	99.9333
807.901	-0.03011	99.9319
808.901	-0.02992	99.9305
809.901	-0.03009	99.9297
810.901	-0.02993	99.9281
811.901	-0.0295	99.9266
812.901	-0.02956	99.9257
813.901	-0.02916	99.9251
814.901	-0.02917	99.9235
815.901	-0.02926	99.9221
816.901	-0.02937	99.9205
817.901	-0.02828	99.919
818.901	-0.02769	99.9183
819.901	-0.02764	99.9162
820.901	-0.02754	99.9146
821.901	-0.02734	99.9136
822.901	-0.02711	99.9118
823.901	-0.02674	99.9102
824.901	-0.02646	99.9091
825.901	-0.02641	99.9075
826.901	-0.02663	99.9057
827.901	-0.0267	99.9042
828.901	-0.0261	99.9025
829.901	-0.02568	99.9008
830.901	-0.02571	99.8996
831.901	-0.02559	99.8977
832.901	-0.02577	99.8961
833.901	-0.0254	99.8942
834.901	-0.02531	99.8924
835.901	-0.02533	99.8902
836.901	-0.02535	99.8885
837.901	-0.02544	99.8867
838.901	-0.02575	99.885
839.901	-0.02565	99.8829
840.901	-0.02568	99.8807
841.901	-0.0256	99.8787
842.901	-0.02564	99.8766
843.901	-0.02605	99.8745
844.901	-0.02594	99.8724
845.901	-0.02581	99.87
846.901	-0.02602	99.8679
847.901	-0.02621	99.8661
848.901	-0.02652	99.8637
849.901	-0.02694	99.8613
850.901	-0.02709	99.8591
851.901	-0.02744	99.8565
852.901	-0.02756	99.8541
853.901	-0.02874	99.852
854.901	-0.02856	99.8495
855.901	-0.02836	99.8471
856.901	-0.02781	99.8442
857.901	-0.02806	99.841
858.901	-0.02715	99.8386
859.901	-0.02703	99.8361
860.901	-0.02669	99.8334
861.901	-0.02547	99.8303
862.901	-0.02568	99.8273
863.901	-0.02547	99.8246
864.901	-0.0254	99.8217
865.901	-0.02492	99.8184
866.901	-0.02475	99.8153
867.901	-0.02491	99.8123
868.901	-0.02503	99.809
869.901	-0.02468	99.8058
870.901	-0.02478	99.8026
871.901	-0.02432	99.7994
872.901	-0.02385	99.7957
873.901	-0.02306	99.7924
874.901	-0.02287	99.7889
875.901	-0.02281	99.785
876.901	-0.02222	99.7814
877.901	-0.02232	99.7777
878.901	-0.02245	99.7743
879.901	-0.02281	99.7707
880.901	-0.02228	99.7666
881.901	-0.02214	99.7628
882.901	-0.02227	99.7589
883.901	-0.02262	99.7551
884.901	-0.02214	99.7512
885.901	-0.02207	99.7464
886.901	-0.0219	99.742
887.901	-0.02154	99.7381
888.901	-0.02185	99.7328
889.901	-0.02192	99.728
890.901	-0.02249	99.723
891.901	-0.02219	99.7189
892.901	-0.02216	99.7148
893.901	-0.02231	99.71
894.901	-0.02201	99.7047
895.901	-0.02188	99.6997
896.901	-0.02117	99.6941
897.901	-0.02125	99.6891
898.901	-0.02158	99.6846

## Sheet: Supplementary Fig. 1b
Supplementary Fig. 1b
Viscosity curve of tellurite glass and comparison with other Viscosity curve of tellurite glass and comparison with other
Tellurite glass		Borate glass		Borate glass		Phosphate glass		Germanate glass		Silicate glass		Silicate glass
Temperature (°C)	Viscosity η (Pa s)	Temperature (°C)	Viscosity η (Pa s)	Temperature (°C)	Viscosity η (Pa s)	Temperature (°C)	Viscosity η (Pa s)	Temperature (°C)	Viscosity η (Pa s)	Temperature (°C)	Viscosity η (Pa s)	Temperature (°C)	Viscosity η (Pa s)
800	0.03029	928.353	3.09665	1280.02	0.1723	1352.48	1.04234	1494.6	1.16236	1572	9.2527	1817.27	2.70855
800	0.03032	918.818	3.51648	1261.58	0.18162	1336.35	1.19827	1486.8	1.21208	1572	9.2527	1798.53	2.80901
800	0.03112	906.899	4.14093	1239.49	0.20022	1318.8	1.27952	1477.37	1.261	1572	9.2592	1774.69	3.62471
800	0.03159	893.958	4.8322	1220.36	0.21272	1298.64	1.47094	1465.82	1.33343	1572.1	9.2564	1749.83	3.72509
800	0.03089	878.634	6.23125	1200.34	0.23265	1271.61	1.76177	1454.42	1.39696	1572.1	9.2359	1723.61	4.1175
800	0.03132	867.736	7.54045	1179.97	0.25919	1251.45	1.86587	1445.88	1.45673	1572	9.2378	1692.96	5.31318
800	0.03066	850.028	9.12472	1163.81	0.27756	1232.95	2.21653	1435.28	1.52969	1572	9.2639	1665.71	5.81966
800	0.03116	834.363	12.5388	1146.54	0.30357	1209.48	2.56911	1425.87	1.60257	1572	9.2564	1640.51	7.04592
800	0.03192	820.401	14.632	1129.06	0.32853	1189.32	3.05194	1417.08	1.67113	1572	9.2378	1621.78	8.22547
800	0.03142	810.866	18.8683	1114.01	0.35648	1161.57	3.74642	1408.9	1.74262	1572	9.2499	1600.32	9.95866
800	0.03185	797.585	25.9281	1103.23	0.37875	1133.83	5.15843	1398.75	1.82564	1571.9	9.2751	1584.99	9.95866
800	0.03139	784.644	31.3757	1090.08	0.40347	1109.4	5.93014	1388.21	1.91708	1571.8	9.2779	1569.33	11.3126
800	0.03172	775.109	43.1152	1077.19	0.44477	1081.65	7.96676	1378.31	1.97137	1571.9	9.2564	1544.47	12.0571
800	0.03272	765.574	48.9605	1063.23	0.4903	1057.23	10.9694	1370.01	2.09434	1571.9	9.2826	1526.76	15.5583
800	0.03215	750.249	64.8795	1051.38	0.52644	1035.41	14.2612	1360.81	2.21464	1571.9	9.2975	1499.51	17.6734
800	0.03299	738.33	98.5208	1037.41	0.58033	1011.93	18.5407	1351.22	2.28799	1571.9	9.2966	1474.65	23.4371
800	0.03302	725.39	139.122	1027.78	0.62806	987.506	24.7048	1343.19	2.38587	1571.9	9.2714	1449.79	25.9061
800	0.03299	711.087	191.176	1016.56	0.66904	960.708	37.2272	1335.24	2.48793	1571.9	9.3059	1428.33	30.243
800	0.03355	702.574	269.962	1007.23	0.71647	935.333	57.4942	1326.89	2.64312	1571.9	9.305	1402.11	36.6155
800	0.03309	690.655	361.001	996.862	0.79818	913.516	88.795	1316.46	2.81453	1571.8	9.2919	1378.61	48.5566
800	0.03345	680.098	496.074	986.161	0.86382	891.698	129.486	1305.56	2.91452	1571.8	9.2788	1354.77	60.9685
800	0.03262	671.925	675.522	976.291	0.93485	868.932	206.648	1296.61	3.09631	1571.7	9.3013	1329.91	73.8152
800	0.03322	660.006	989.201	967.539	1.0144	847.826	329.794	1288.22	3.22877	1571.8	9.3059	1307.43	91.8436
800	0.03329	651.492	1322.79	956.216	1.11824	827.668	571.306	1279.91	3.3826	1571.8	9.29	1282.57	115.32
800	0.03379	640.936	2121.16	948.366	1.20067	809.171	965.628	1273	3.50277	1571.8	9.2826	1262.13	138.354
800	0.03382	627.995	3106.13	935.401	1.38056	793.282	1672.77	1263.98	3.65262	1571.8	9.2975	1236.25	190.28
800	0.03349	616.076	4980.84	923.157	1.53801	776.445	2827.34	1257.22	3.85345	1571.8	9.3106	1220.58	224.166
800	0.03349	607.562	8511.27	912.627	1.72702	762.927	4624.59	1249.24	4.0183	1571.8	9.2826	1200.49	261.694
800	0.03419	597.006	13281.5	901.847	1.98577	745.378	8767.52	1241.76	4.24913	1571.8	9.2546	1179.03	359.909
800	0.03349			894.674	2.21224			1233.93	4.38985	1571.8	9.2788	1162.69	420.162
800	0.03389			886.041	2.39416			1227.02	4.54579	1571.8	9.2919	1142.25	527.562
800	0.03449			878.088	2.61848			1218.93	4.77347	1571.8	9.2564	1124.54	725.561
800	0.03469			873.533	2.8338			1210.94	5.03594	1571.9	9.2592	1111.6	773.311
800	0.03412			866.564	3.06683			1200.77	5.4001	1571.9	9.2714	1090.14	1092.99
800	0.03475			859.814	3.38079			1191.39	5.69702	1572	9.2686	1072.43	1449.44
800	0.03485			848.126	4.0016			1184.47	6.02427	1572.1	9.2415	1053.36	1819.94
800	0.03432			839.776	4.61328			1177.22	6.26738	1572	9.2452	1036.67	2572.3
800	0.03459			832.06	5.31847			1169.28	6.5355	1572	9.2639	1016.58	3319.26
800	0.03519			824.828	5.97204			1161.94	6.86283	1572.1	9.2639	1003.64	4401.74
800	0.03465			817.193	6.75913			1154.92	7.29091	1572.1	9.2265	983.545	6053.76
800	0.03565			811.014	7.56978			1147.22	7.65608	1572.1	9.2265	969.241	8556.35
800	0.03475			805.147	8.4331			1141.44	7.8729	1572.1	9.2312	956.299	9719.6
800	0.03525			799.103	8.95982			1135.71	8.30579	1572	9.2415	941.995	11767.6
800	0.03469			793.483	10.2481			1129.66	8.66111	1572	9.2219
800	0.03482			787.098	11.8146			1123.31	9.07376	1572	9.2004
800	0.03545			780.789	13.3717			1118.67	9.39611	1572	9.2219
800	0.03502			774.555	15.1341			1111.36	9.7299	1571.9	9.2303
800	0.03612			769.984	16.6834			1104.24	10.0755	1571.9	9.1939
800	0.03539			765.003	18.8822			1099.38	10.3368	1572	9.1817
800	0.03615			760.18	21.2026					1572	9.1845
800	0.03632			755.291	24.833					1572	9.2153
800	0.03545			747.172	27.8847					1572	9.1668
800	0.03622			740.576	35.0666					1572	9.1612
800	0.03545			735.232	40.8551					1572	9.2041
800	0.03645			729.209	49.6481					1572	9.1612
800	0.03672			724.608	56.6373					1572	9.1593
800	0.03602			719.328	67.0376					1572.1	9.1799
800	0.03662			715.225	75.873					1572.1	9.1855
800	0.03559			710.448	90.5181					1572.1	9.1752
800	0.03619			707.423	101.642					1572	9.1593
800	0.03642			702.024	119.359					1572	9.2141
800	0.03629			697.669	141.277					1571.9	9.2125
800	0.03705									1571.9	9.2191
800	0.03682									1571.9	9.2546
800	0.03689									1571.8	9.2564
800	0.03712									1571.6	9.2592
800	0.03639									1571.3	9.2714
800	0.03605									1571.1	9.2919
800	0.03509									1570.9	9.3106
800	0.03532									1570.7	9.3386
800	0.03479									1570.5	9.3713
800	0.03575									1570.4	9.3909
800	0.03579									1570.2	9.4273
800	0.03472									1569.9	9.4469
800	0.03535									1569.6	9.4553
800	0.03499									1569.5	9.432
800	0.03482									1569.2	9.4096
800	0.03535									1569.1	9.4227
800	0.03475									1568.8	9.4432
800	0.03559									1568.5	9.46
800	0.03495									1568.2	9.4581
800	0.03592									1567.9	9.4927
800	0.03505									1567.6	9.5114
800	0.03542									1567.3	9.5478
800	0.03495									1567	9.5861
800	0.03485									1566.8	9.6374
800	0.03605									1566.5	9.6701
800	0.03562									1566.1	9.7308
800	0.03592									1565.9	9.7542
800	0.03605									1565.7	9.7822
800	0.03499									1565.4	9.8205
800	0.03612									1565.1	9.8569
800	0.03592									1564.8	9.8765
800	0.03585									1564.5	9.9036
800	0.03592									1564.2	9.9437
800	0.03529									1563.9	9.9409
800	0.03525									1563.6	9.983
800	0.03602									1563.3	10.0297
800	0.03535									1563	10.067
800	0.03512									1562.6	10.1231
800	0.03595									1562.2	10.1884
800	0.03542									1562	10.194
800	0.03599									1561.8	10.2585
800	0.03612									1561.5	10.2865
800	0.03519									1561.3	10.3173
800	0.03619									1560.9	10.3378
800	0.03562									1560.6	10.3696
800	0.03632									1560.2	10.4079
800	0.03612									1559.9	10.4182
800	0.03565									1559.5	10.4406
800	0.03625									1559.2	10.4499
800	0.03529									1558.9	10.4966
800	0.03539									1558.6	10.5153
800	0.03565									1558.3	10.5638
800	0.03535									1558	10.6227
800	0.03612									1557.7	10.6647
800	0.03552									1557.4	10.6974
800	0.03635									1557.2	10.7534
800	0.03559									1557	10.8029
800	0.03545									1556.7	10.8468
800	0.03595									1556.3	10.8739
800	0.03565									1556	10.9122
800	0.03649									1555.6	10.9411
800	0.03649									1555.3	10.9589
800	0.03609									1555	10.9962
800	0.03665									1554.7	11.0233
800	0.03575									1554.4	11.0522
800	0.03612									1554	11.1129
800	0.03605									1553.6	11.183
800	0.03565									1553.2	11.2399
800	0.03669									1552.9	11.2997
800	0.03655									1552.6	11.3371
800	0.03655									1552.2	11.423
800	0.03575									1551.9	11.4631
800	0.03635									1551.6	11.5014
800	0.03579									1551.3	11.5425
800	0.03585									1550.9	11.5687
800	0.03682									1550.5	11.5986
800	0.03689									1550.2	11.6172
800	0.03602									1549.8	11.6396
800	0.03669									1549.5	11.6733
800	0.03589									1549.2	11.6994
800	0.03635									1549	11.7433
800	0.03642									1548.6	11.7891
800	0.03682									1548.4	11.8367
800	0.03705									1548.2	11.8787
800	0.03652									1547.9	11.931
800	0.03692									1547.5	11.9814
800	0.03599									1547.2	12.0319
800	0.03609									1546.9	12.0748
800	0.03715									1546.5	12.129
800	0.03655									1546.1	12.1635
800	0.03729									1545.8	12.1916
800	0.03722									1545.6	12.2224
800	0.03689									1545.3	12.2382
800	0.03735									1544.9	12.2672
800	0.03619									1544.6	12.2803
800	0.03739									1544.2	12.327
800	0.03719									1543.8	12.3596
800	0.03719									1543.4	12.4157
800	0.03745									1543.1	12.4652
800	0.03679									1542.8	12.5091
800	0.03705									1542.5	12.5436
800	0.03639									1542.2	12.5931
800	0.03682									1542	12.6519
800	0.03662									1541.7	12.6912
800	0.03642									1541.3	12.7098
800	0.03722									1541	12.7341
800	0.03659									1540.6	12.7425
800	0.03759									1540.2	12.8051
800	0.03699									1539.9	12.8312
800	0.03772									1539.5	12.8425
800	0.03742									1539.2	12.8779
800	0.03735									1539	12.9106
800	0.03779									1538.7	12.9508
800	0.03709									1538.3	12.9947
800	0.03745									1538	13.0367
800	0.03692									1537.7	13.0741
800	0.03755									1537.4	13.1226
800	0.03775									1537	13.1814
800	0.03732									1536.8	13.2328
799	0.03755									1536.4	13.2832
799	0.03672									1536.1	13.3309
798	0.03709									1535.7	13.3617
798	0.03772									1535.3	13.3869
797	0.03759									1535	13.399
797	0.03722									1534.6	13.4336
796	0.03789									1534.3	13.4569
796	0.03689									1533.9	13.4849
795	0.03732									1533.6	13.5363
795	0.03709									1533.2	13.47
794	0.03815									1532.9	13.499
794	0.03825									1532.6	13.5485
793	0.03762									1532.3	13.569
793	0.03819									1532	13.6017
792	0.03715									1531.7	13.6381
792	0.03725									1531.2	13.6717
791	0.03785									1530.9	13.6979
791	0.03735									1530.6	13.7278
790	0.03842									1530.2	13.739
789	0.03782									1529.8	13.7651
789	0.03832									1529.6	13.7791
789	0.03862									1529.4	13.8025
788	0.03799									1529.2	13.8351
788	0.03839									1528.9	13.8697
787	0.03839									1528.6	13.9425
787	0.03822									1528.3	13.9967
786	0.03879									1527.8	14.0639
786	0.03789									1527.5	14.1106
785	0.03822									1527.1	14.176
785	0.03875									1526.7	14.2274
784	0.03829									1526.3	14.2993
783	0.03842									1525.8	14.3301
783	0.03832									1525.6	14.3852
783	0.03822									1525.3	14.4141
782	0.03929									1525	14.4235
782	0.03929									1524.7	14.4487
781	0.03895									1524.4	14.4655
780	0.03945									1524	14.501
780	0.03839									1523.7	14.5682
780	0.03942									1523.4	14.6205
779	0.03879									1523.1	14.6616
779	0.03975									1522.9	14.699
778	0.03949									1522.6	14.755
777	0.03972									1522.3	14.825
777	0.03985									1521.9	14.8745
777	0.03945									1521.6	14.9324
776	0.03982									1521.3	14.9754
776	0.03905									1521	15.0211
775	0.03962									1520.6	15.0492
774	0.03999									1520.2	15.0725
774	0.03962									1519.8	15.0865
774	0.04012									1519.5	15.1136
773	0.03945									1519.1	15.1659
773	0.03949									1518.8	15.2257
772	0.03999									1518.5	15.2873
771	0.03972									1518.2	15.334
771	0.04068									1518	15.39
771	0.03982									1517.7	15.4227
770	0.03989									1517.4	15.4871
770	0.04098									1517.2	15.5488
769	0.04065									1516.9	15.5917
768	0.04092									1516.5	15.6328
768	0.04118									1516.2	15.6749
768	0.04049									1515.7	15.7038
767	0.04118									1515.4	15.7402
767	0.04062									1515	15.7822
766	0.04068									1514.6	15.8289
765	0.04105									1514.4	15.8868
765	0.04112									1514	15.9457
765	0.04148									1513.6	16.0391
764	0.04085									1513.3	16.111
764	0.04122									1513	16.1651
763	0.04138									1512.6	16.2081
763	0.04105									1512.3	16.2772
762	0.04205									1511.9	16.3276
762	0.04162									1511.6	16.3799
761	0.04208									1511.3	16.4359
760	0.04218									1511	16.4733
760	0.04155									1510.6	16.4873
760	0.04205									1510.2	16.5293
759	0.04182									1509.8	16.5433
759	0.04252									1509.5	16.5742
758	0.04222									1509.1	16.6321
758	0.04258									1508.8	16.6881
757	0.04262									1508.6	16.746
757	0.04218									1508.3	16.8142
756	0.04208									1508	16.8618
756	0.04262									1507.7	16.9029
755	0.04265									1507.4	16.9514
754	0.04302									1507	17.029
754	0.04308									1506.7	17.0756
754	0.04278									1506.3	17.1382
753	0.04262									1506	17.1737
753	0.04258									1505.6	17.2204
752	0.04312									1505.4	17.2531
751	0.04272									1505	17.2951
751	0.04352									1504.7	17.3278
751	0.04348									1504.3	17.3651
750	0.04348									1503.9	17.4221
750	0.04365									1503.6	17.5006
749	0.04308									1503.3	17.5939
748	0.04362									1502.9	17.6686
748	0.04335									1502.5	17.7247
747	0.04318									1502.1	17.8041
747	0.04362									1501.8	17.8507
747	0.04352									1501.6	17.9152
746	0.04405									1501.3	17.9862
745	0.04385									1501	18.0422
745	0.04368									1500.8	18.0936
744	0.04402									1500.5	18.1244
744	0.04402									1500.1	18.1729
744	0.04395									1499.8	18.1916
743	0.04402									1499.5	18.2439
742	0.04435									1499.1	18.327
742	0.04425									1498.8	18.4157
741	0.04452									1498.5	18.4811
741	0.04425									1498.2	18.5502
741	0.04422									1497.8	18.6165
740	0.04485									1497.5	18.6866
739	0.04492									1497.2	18.7781
739	0.04442									1496.8	18.8406
739	0.04498									1496.5	18.9275
738	0.04515									1496.2	19.0041
738	0.04462									1495.7	19.0732
737	0.04468									1495.3	19.1208
736	0.04525									1495	19.1488
736	0.04525									1494.7	19.2076
735	0.04542									1494.4	19.2842
735	0.04558									1494	19.3683
735	0.04532									1493.6	19.457
734	0.04582									1493.2	19.5177
733	0.04575									1492.9	19.5877
733	0.04628									1492.6	19.6484
733	0.04622									1492.4	19.7269
732	0.04642									1492.1	19.7792
731	0.04662									1491.9	19.8614
731	0.04652									1491.6	19.9379
731	0.04675									1491.1	20.0033
730	0.04688									1490.7	20.064
730	0.04688									1490.4	20.0827
729	0.04738									1490	20.134
728	0.04738									1489.7	20.1714
728	0.04755									1489.3	20.22
727	0.04762									1489	20.2975
727	0.04792									1488.7	20.3656
727	0.04848									1488.5	20.4189
726	0.04858									1488.2	20.4749
725	0.04895									1487.9	20.5449
725	0.04895									1487.6	20.615
725	0.04885									1487.3	20.6869
724	0.04922									1486.9	20.7597
724	0.04878									1486.6	20.8587
723	0.04902									1486.3	20.9231
722	0.04912									1485.9	20.9652
722	0.04955									1485.5	20.9895
721	0.04955									1485.1	21.0446
721	0.04968									1484.7	21.0866
721	0.04995									1484.4	21.1473
720	0.04981									1484.2	21.2285
719	0.05021									1483.8	21.32
719	0.05011									1483.4	21.3667
718	0.05038									1483.1	21.434
718	0.05101									1482.8	21.4928
718	0.05115									1482.6	21.561
717	0.05085									1482.3	21.6376
716	0.05095									1481.9	21.7141
716	0.05098									1481.5	21.8197
716	0.05151									1481.2	21.871
715	0.05175									1480.9	21.9233
715	0.05155									1480.5	21.9644
714	0.05175									1480.1	22.0092
713	0.05198									1479.8	22.0671
713	0.05188									1479.5	22.1512
712	0.05271									1479.2	22.2306
712	0.05231									1479	22.3053
712	0.05268									1478.6	22.3902
711	0.05308									1478.3	22.4407
710	0.05305									1478	22.5098
710	0.05388									1477.7	22.5854
709	0.05388									1477.3	22.6667
709	0.05385									1477	22.7535
709	0.05408									1476.6	22.8609
708	0.05381									1476.2	22.9431
707	0.05421									1475.9	23.015
707	0.05411									1475.5	23.0589
707	0.05445									1475.2	23.1177
706	0.05465									1474.9	23.1784
706	0.05455									1474.6	23.2671
705	0.05465									1474.2	23.3372
704	0.05511									1473.8	23.4362
704	0.05508									1473.5	23.5146
704	0.05538									1473.2	23.5781
703	0.05565									1472.9	23.6454
703	0.05558									1472.5	23.7387
702	0.05635									1472.1	23.8415
701	0.05661									1471.8	23.9302
701	0.05681									1471.5	24.045
701	0.05718									1471.2	24.1403
700	0.05681									1470.8	24.1496
700	0.05735									1470.4	24.215
699	0.05731									1470.1	24.2766
698	0.05761									1469.7	24.3457
698	0.05768									1469.4	24.4065
698	0.05775									1469.1	24.4896
697	0.05815									1468.8	24.5745
696	0.05798									1468.4	24.6539
696	0.05845									1468.2	24.7006
695	0.05858									1467.9	24.7772
695	0.05914									1467.6	24.864
695	0.05931									1467.3	24.9528
694	0.05918									1466.9	25.0499
693	0.05941									1466.6	25.1535
693	0.05994									1466.2	25.2254
692	0.05991									1465.9	25.2423
692	0.06024									1465.6	25.2852
692	0.06008									1465.2	25.345
691	0.06051									1464.9	25.4057
690	0.06078									1464.6	25.5131
690	0.06068									1464.3	25.6065
689	0.06138									1464.1	25.6774
689	0.06168									1463.8	25.7746
689	0.06168									1463.4	25.8269
688	0.06204									1463.1	25.952
687	0.06184									1462.7	26.036
687	0.06228									1462.4	26.1444
686	0.06264									1462	26.2742
686	0.06274									1461.7	26.3872
686	0.06341									1461.3	26.4796
685	0.06331									1461	26.6076
684	0.06331									1460.6	26.6711
684	0.06398									1460.3	26.7178
683	0.06394									1460.1	26.7383
683	0.06471									1459.8	26.7925
683	0.06474									1459.4	26.8802
682	0.06501									1459.1	26.9559
681	0.06504									1458.7	27.0147
681	0.06511									1458.3	27.0913
680	0.06578									1458	27.166
680	0.06581									1457.6	27.2388
680	0.06638									1457.3	27.3341
679	0.06668									1457	27.4069
678	0.06674									1456.7	27.5209
678	0.06728									1456.3	27.6124
678	0.06771									1456	27.7357
677	0.06791									1455.7	27.8244
677	0.06851									1455.4	27.8963
676	0.06871									1455.1	27.9364
675	0.06894									1454.7	27.9822
675	0.06884									1454.4	28.0392
674	0.06917									1454.1	28.1241
674	0.06937									1453.7	28.2306
674	0.06967									1453.3	28.2773
673	0.07027									1453	28.352
672	0.07047									1452.7	28.4454
672	0.07067									1452.4	28.5238
671	0.07141									1452	28.6275
671	0.07124									1451.7	28.7442
671	0.07194									1451.4	28.8703
670	0.07221									1451.2	28.973
669	0.07291									1450.9	29.1028
669	0.07311									1450.5	29.1878
669	0.07331									1450.2	29.2373
668	0.07354									1449.7	29.2765
668	0.07357									1449.2	29.3456
667	0.07394									1448.8	29.44
666	0.07414									1448.5	29.5427
666	0.07434									1448.2	29.6781
666	0.07501									1447.9	29.7855
665	0.07511									1447.6	29.8873
664	0.07571									1447.4	29.9489
664	0.07601									1447.1	30.033
663	0.07601									1446.8	30.145
663	0.07677									1446.5	30.2337
663	0.0768									1446.1	30.3654
662	0.07727									1445.7	30.4859
661	0.07757									1445.4	30.5522
661	0.0783									1445	30.612
660	0.07894									1444.6	30.7091
660	0.0789									1444.3	30.7614
660	0.0795									1444	30.8734
659	0.07964									1443.6	31.0004
658	0.07984									1443.3	31.1162
658	0.08044									1443	31.2358
658	0.0806									1442.7	31.359
657	0.08124									1442.3	31.4823
657	0.08124									1441.9	31.6252
656	0.0817									1441.6	31.7326
655	0.0824									1441.2	31.8932
655	0.08277									1440.9	32.0594
654	0.08337									1440.7	32.1808
654	0.08357									1440.4	32.2742
654	0.08387									1440.1	32.3116
653	0.08454									1439.7	32.3676
652	0.08487									1439.4	32.4236
652	0.08524									1439.1	32.5208
651	0.0859									1438.8	32.6524
651	0.0859									1438.4	32.7598
651	0.08657									1438	32.8812
650	0.08693									1437.7	33.0064
649	0.08733									1437.3	33.1147
649	0.0878									1436.9	33.2454
648	0.08803									1436.5	33.4023
648	0.0887									1436.3	33.5349
648	0.08923									1436	33.6937
647	0.08967									1435.7	33.8151
646	0.09027									1435.4	33.9029
646	0.09057									1435.1	33.9552
645	0.0911									1434.9	33.9925
645	0.09173									1434.5	34.071
644	0.09203									1434.2	34.198
644	0.0926									1433.8	34.3623
643	0.09303									1433.4	34.5108
643	0.0937									1433	34.635
642	0.09393									1432.6	34.7723
642	0.09437									1432.3	34.8937
641	0.09513									1432	35.0385
641	0.09556									1431.7	35.2159
640	0.09586									1431.4	35.3709
640	0.09673									1431.1	35.5474
639	0.09703									1430.8	35.7071
639	0.0974									1430.5	35.8322
638	0.09833									1430.1	35.8743
638	0.09853									1429.7	35.9499
637	0.09953									1429.4	36.0424
637	0.09983									1429	36.174
637	0.10066									1428.7	36.3412
636	0.10123									1428.3	36.4617
635	0.10156									1428	36.5793
635	0.10203									1427.7	36.7054
634	0.10243									1427.3	36.8688
634	0.1028									1427	37.0369
633	0.10356									1426.7	37.2312
633	0.10383									1426.4	37.3965
632	0.10446									1426.1	37.5748
632	0.10493									1425.7	37.7
631	0.10516									1425.4	37.798
631	0.10589									1425.2	37.8624
630	0.10643									1424.8	37.8961
630	0.10696									1424.4	37.9857
629	0.10769									1424	38.1249
629	0.10796									1423.6	38.2696
628	0.10889									1423.2	38.419
628	0.10929									1422.9	38.5358
628	0.10989									1422.6	38.6805
627	0.11009									1422.2	38.8533
626	0.11039									1421.9	39.0167
626	0.11079									1421.6	39.1801
625	0.11179									1421.3	39.3417
625	0.11249									1421.1	39.465
624	0.11306									1420.8	39.577
624	0.11346									1420.5	39.6405
623	0.11452									1420.1	39.6938
623	0.11512									1419.7	39.7787
622	0.11586									1419.3	39.8759
622	0.11662									1419	40.0439
621	0.11722									1418.7	40.212
621	0.11806									1418.3	40.3521
620	0.11896									1418	40.4997
620	0.11952									1417.6	40.651
619	0.12049									1417.4	40.8097
619	0.12102									1417	40.9731
619	0.12162									1416.7	41.1496
618	0.12225									1416.4	41.3327
617	0.12312									1416	41.4494
617	0.12415									1415.7	41.5307
616	0.12492									1415.4	41.6082
616	0.12559									1415.2	41.6502
615	0.12672									1414.9	41.7389
615	0.12755									1414.5	41.8482
614	0.12845									1414	42.0097
614	0.12902									1413.6	42.1825
613	0.13032									1413.2	42.3562
613	0.13152									1412.9	42.514
613	0.13228									1412.6	42.6513
612	0.13308									1412.4	42.8269
611	0.13345									1412.1	43.0136
611	0.13458									1411.8	43.2144
610	0.13535									1411.5	43.3918
610	0.13618									1411.2	43.5329
609	0.13718									1410.9	43.6673
609	0.13798									1410.5	43.7308
608	0.13848									1410.1	43.8074
608	0.13945									1409.7	43.8877
607	0.14091									1409.3	44.0269
607	0.14171									1409.1	44.1763
606	0.14311									1408.7	44.3733
606	0.14421									1408.4	44.5638
605	0.14491									1408	44.7282
605	0.14611									1407.6	44.9047
604	0.14701									1407.4	45.1055
604	0.14825									1407	45.3063
603	0.14894									1406.8	45.493
603	0.15011									1406.4	45.7106
602	0.15144									1406.1	45.8619
602	0.15261									1405.7	45.9684
601	0.15328									1405.4	46.0533
601	0.15411									1405	46.1327
600	0.15544									1404.8	46.2028
600	0.15648									1404.6	46.3055
599	0.15758									1404.1	46.4689
599	0.15901									1403.7	46.6744
598	0.16024									1403.3	46.8798
598	0.16157									1403	47.0666
597	0.16287									1402.7	47.2459
597	0.16417									1402.4	47.4495
596	0.16544									1402.1	47.6643
596	0.16667									1401.8	47.9071
595	0.168									1401.5	48.1499
595	0.16894									1401.2	48.3366
594	0.1732									1400.8	48.6635
594	0.17413									1400.4	48.8521
593	0.17514									1400	48.995
593	0.17621									1399.7	49.0977
592	0.17846									1399.4	49.263
592	0.17945									1399	49.4666
591	0.18037									1398.6	49.6963
591	0.18257									1398.2	49.9989
590	0.18387									1398	50.2604
590	0.18597									1397.9	50.4518
589	0.18726									1397.5	50.6573
589	0.18867									1397.2	50.9253
588	0.1898									1396.9	51.1802
588	0.191									1396.6	51.4707
587	0.19175									1396.1	51.7406
587	0.19421									1395.8	51.9637
587	0.19517									1395.5	52.1655
586	0.19746									1395.2	52.3429
585	0.19856									1394.9	52.5353
585	0.19962									1394.6	52.7258
584	0.20257									1394.3	52.9648
584	0.20337									1393.8	53.2161
583	0.20564									1393.4	53.4953
583	0.20617									1393	53.739
582	0.20776									1392.8	53.9445
582	0.20979									1392.5	54.1751
581	0.21121									1392.2	54.4628
581	0.21196									1391.9	54.7653
580	0.21514									1391.6	55.1258
580	0.21654									1391.2	55.4004
579	0.21887									1390.8	55.6394
579	0.22022									1390.5	55.8122
578	0.22228									1390.2	55.9756
578	0.22405									1389.8	56.1344
577	0.2252									1389.5	56.323
577	0.22839									1389.1	56.5453
576	0.22948									1388.8	56.8273
576	0.23231									1388.4	57.0589
575	0.2337									1388.1	57.241
575	0.23499									1387.8	57.4063
574	0.23785									1387.5	57.6519
574	0.23917									1387.1	57.918
573	0.24266									1386.8	58.1982
573	0.24366									1386.4	58.497
572	0.24443									1386.1	58.7772
572	0.24731									1385.8	58.9826
571	0.24853									1385.4	59.1545
571	0.25256									1385.1	59.3468
570	0.25361									1384.8	59.4458
570	0.25495									1384.4	59.529
569	0.25903									1384.1	59.6849
569	0.26005									1383.6	59.8838
568	0.26317									1383.3	60.0939
568	0.26453									1382.9	60.2826
567	0.26886									1382.6	60.4255
567	0.26987									1382.2	60.6076
566	0.27207									1382	60.7803
566	0.27516									1381.7	61.0073
565	0.2784									1381.3	61.2566
565	0.28027									1381	61.5134
564	0.28188									1380.8	61.7992
564	0.28627									1380.5	62.0644
563	0.28751									1380.1	62.3072
563	0.29177									1379.8	62.536
562	0.29321									1379.5	62.7144
562	0.29649									1379.1	62.9049
561	0.2989									1378.8	63.0823
561	0.30266									1378.5	63.2896
560	0.30463									1378.1	63.4839
560	0.3084									1377.8	63.637
559	0.31066									1377.5	63.8107
559	0.31469									1377.2	63.9545
558	0.31675									1376.8	64.1796
558	0.32022									1376.5	64.4271
557	0.32283									1376.2	64.7315
557	0.32708									1375.8	65.0481
556	0.32955									1375.4	65.3703
556	0.33356									1375.1	65.6457
555	0.33574									1374.9	65.8409
555	0.34117									1374.5	65.9679
554	0.34347									1374.1	66.1407
554	0.34834									1373.8	66.3938
553	0.35068									1373.5	66.6636
553	0.35559									1373	66.9279
552	0.35756									1372.6	67.1633
552	0.36234									1372.2	67.3949
551	0.36442									1371.9	67.6349
551	0.3698									1371.5	67.9197
550	0.37163									1371.2	68.254
550	0.3772									1371	68.5921
549	0.37974									1370.7	68.9301
549	0.38573									1370.4	69.2178
548	0.3884									1370.2	69.4419
548	0.39399									1369.9	69.6006
547	0.39586									1369.6	69.7127
547	0.40147									1369.2	69.8789
546	0.40449									1368.8	70.1189
546	0.41031									1368.5	70.387
545	0.41258									1368.2	70.5999
545	0.41934									1367.9	70.7829
544	0.42124									1367.5	70.9641
544	0.42848									1367.2	71.1695
543	0.4311									1366.9	71.4665
543	0.43731									1366.6	71.8232
542	0.44412									1366.2	72.1837
542	0.44667									1365.9	72.561
541	0.45389									1365.5	72.9009
541	0.45614									1365.2	73.252
540	0.46297									1364.8	73.4808
540	0.466									1364.5	73.6667
539	0.47373									1364.1	73.9478
539	0.47569									1363.8	74.1971
538	0.48282									1363.4	74.4007
538	0.4853									1362.9	74.6229
537	0.49286									1362.5	74.9003
537	0.49646									1362.2	75.1104
536	0.50401									1361.9	75.2766
536	0.50689									1361.6	75.3859
535	0.5153									1361.2	75.6315
535	0.51743									1361	75.9602
535	0.52509									1360.7	76.3114
534	0.5357									1360.4	76.6886
533	0.53739									1360.1	77.0295
533	0.54727									1359.8	77.376
532	0.54986									1359.4	77.6832
532	0.55909									1359.2	77.9774
532	0.5614									1358.9	78.1828
531	0.57117									1358.6	78.392
530	0.58088									1358.2	78.6824
530	0.58317									1357.9	78.8972
529	0.59378									1357.6	79.0756
529	0.59553									1357.3	79.2568
528	0.60661									1357	79.4529
528	0.6174									1356.6	79.7704
527	0.61923									1356.2	80.1925
527	0.63099									1355.9	80.6342
526	0.63372									1355.6	81.0077
526	0.64437									1355.2	81.4401
525	0.657									1354.9	81.8295
525	0.65764									1354.6	82.2545
524	0.67079									1354.2	82.7167
524	0.67277									1353.9	83.0763
523	0.68556									1353.5	83.3844
522	0.69817									1353.3	83.6693
522	0.69954									1352.9	83.9578
522	0.71283									1352.5	84.1875
521	0.71367									1352.1	84.4434
521	0.72895									1351.7	84.7058
520	0.7425									1351.4	85.127
520	0.74425									1351.1	85.6304
519	0.7581									1350.8	86.088
519	0.75988									1350.5	86.6062
518	0.77386									1350.2	87.1059
518	0.78919									1349.8	87.5438
517	0.79058									1349.4	88.0304
517	0.80687									1349.1	88.4665
516	0.8222									1348.8	88.7915
516	0.8243									1348.5	89.0623
515	0.8393									1348.1	89.3817
514	0.85524									1347.7	89.6646
514	0.85827									1347.3	89.9271
514	0.87355									1347	90.1923
513	0.89172									1346.7	90.465
513	0.9083									1346.5	90.888
512	0.91009									1346.3	91.2989
512	0.92774									1346	91.8284
511	0.92957									1345.6	92.3401
511	0.94816									1345.1	92.8071
510	0.9656									1344.7	93.2833
510	0.96788									1344.4	93.7484
509	0.98685									1344.1	94.2032
509	1.0054									1343.8	94.5207
508	1.0247									1343.5	94.7869
508	1.02692									1343.2	95.1137
507	1.04643									1342.9	95.4555
507	1.0661									1342.5	95.8188
506	1.06904									1342	96.2026
506	1.09042									1341.7	96.5612
506	1.09299									1341.5	96.9534
505	1.11463									1341.1	97.5212
504	1.1367									1340.7	98.0834
504	1.15807									1340.4	98.6605
504	1.1608									1340.1	99.2554
503	1.18355									1339.7	99.7961
502	1.20438									1339.3	100.348
501	1.22919									1339	100.787
501	1.2333									1338.7	101.171
501	1.25525									1338.4	101.497
500	1.28312									1338.1	101.843
500	1.30519									1337.8	102.164
499	1.3093									1337.5	102.53
499	1.33496									1337.1	102.86
498	1.36032									1336.8	103.173
498	1.36273									1336.5	103.655
497	1.38889									1336.1	104.2
497	1.41583									1335.8	104.746
496	1.44443									1335.5	105.316
496	1.44699									1335.1	105.866
495	1.4765									1334.9	106.367
494	1.50455									1334.6	106.848
494	1.53766									1334.2	107.331
494	1.5641									1333.8	107.74
493	1.56657									1333.5	108.111
493	1.60041									1333.1	108.491
492	1.63146									1332.7	108.847
492	1.63242									1332.3	109.21
491	1.69836									1332.1	109.509
491	1.69836									1331.8	109.885
490	1.73676									1331.5	110.368
490	1.7694									1331.2	110.916
489	1.80373									1330.9	111.508
489	1.80621									1330.5	112.134
488	1.84269									1330.1	112.796
488	1.87918									1329.8	113.366
487	1.88213									1329.5	114.021
487	1.95662									1329.1	114.519
486	1.9597									1328.8	114.932
486	2.00086									1328.5	115.332
485	2.03887									1328.2	115.705
484	2.08415									1327.8	116.102
484	2.08251									1327.6	116.504
484	2.16409									1327.2	116.949
483	2.17175									1326.9	117.358
483	2.20867									1326.6	117.812
482	2.25373									1326.2	118.381
481	2.29925									1325.8	119.022
481	2.34985									1325.5	119.73
481	2.34754									1325.2	120.365
481	2.40202									1324.8	121.043
480	2.49024									1324.5	121.71
479	2.49171									1324.1	122.343
479	2.54354									1323.7	122.882
478	2.60155									1323.3	123.404
478	2.64786									1323	123.863
477	2.6515									1322.8	124.227
477	2.76457									1322.5	124.596
476	2.81818									1322.1	125.072
476	2.82373									1321.8	125.507
475	2.92911									1321.5	125.917
475	2.93837									1321.1	126.471
474	3.00361									1320.7	127.103
474	3.06488									1320.4	127.743
474	3.13356									1320	128.473
473	3.13602									1319.7	129.214
472	3.19309									1319.4	129.9
471	3.26015									1319.1	130.53
471	3.33058									1318.8	131.08
471	3.39651									1318.4	131.623
471	3.46784									1318.1	132.043
470	3.53512									1317.8	132.474
470	3.60652									1317.5	132.93
469	3.68226									1317.2	133.441
468	3.68733									1316.8	133.916
468	3.76181									1316.5	134.368
467	3.83779									1316.1	134.892
467	3.99518									1315.8	135.424
466	3.99989									1315.5	136.131
466	4.08229									1315.2	136.876
466	4.16393									1314.9	137.625
465	4.17293									1314.5	138.375
464	4.3364									1314.2	139.1
464	4.42921									1313.9	139.752
463	4.51423									1313.6	140.294
462	4.62626									1313.2	140.908
462	4.7049									1312.8	141.429
462	4.80748									1312.4	141.973
462	4.90363									1312.1	142.596
461	5.00563									1311.7	143.105
461	5.09972									1311.3	143.628
460	5.10775									1311.1	144.118
459	5.33499									1310.7	144.775
459	5.42248									1310.5	145.491
458	5.53746									1310.1	146.254
457	5.76906									1309.7	147.083
457	5.8937									1309.5	147.935
457	5.99149									1309.2	148.783
457	5.99858									1308.8	149.474
456	6.01984									1308.5	150.154
455	6.25933									1308.2	150.8
455	6.38701									1307.8	151.416
454	6.51474									1307.3	152.032
453	6.6568									1307	152.697
453	6.78726									1306.6	153.331
453	6.93117									1306.3	153.872
452	7.08924									1306	154.423
452	7.21685									1305.7	155.082
452	7.37564									1305.3	155.861
451	7.65705									1305	156.669
451	7.66759									1304.7	157.445
450	7.82555									1304.4	158.261
449	7.98675									1304.1	159.018
449	8.32245									1303.7	159.851
448	8.49389									1303.4	160.601
447	8.67907									1303.1	161.252
447	8.8735									1302.9	161.843
447	9.05274									1302.7	162.369
446	9.25737									1302.4	162.828
446	9.59736									1302.1	163.309
445	9.61058									1301.7	163.964
445	10.0755									1301.2	164.616
444	10.2528									1300.9	165.271
444	10.2811									1300.5	166.059
443	10.4949									1300.1	166.933
442	10.9381									1299.8	167.824
442	11.1326									1299.5	168.683
442	11.6347									1299.1	169.656
441	11.6783									1298.6	170.658
441	11.9024									1298.3	171.565
441	12.3735									1298	172.344
440	12.4028									1297.8	173.011
440	13.2656									1297.5	173.684
439	13.4326									1297.2	174.268
438	13.4857									1296.8	175.043
438	14.1189									1296.3	175.874
437	14.5449									1296.1	176.664
436	14.5853									1295.8	177.34
436	14.6951									1295.4	179.66
436	15.3698									1295	180.814
436	15.9184									1294.7	182.084
435	15.9845									1294.4	182.932
435	16.6593									1294	184.045
434	16.7513									1293.6	184.889
434	17.2937									1293.4	185.651
433	17.438									1293.1	186.324
433	18.6987									1292.9	187.108
432	18.7712									1292.4	187.911
432	18.7827									1292	188.804
431	19.0307									1291.7	189.518
430	19.3473									1291.4	190.403
430	20.5792									1291.1	191.199
429	20.6973									1290.7	191.987
429	21.9014									1290.3	192.954
428	22.1063									1290	193.832
427	23.533									1289.6	194.751
427	23.4774									1289.2	195.775
427	23.6351									1288.9	196.694
426	24.9623									1288.6	197.68
426	25.1207									1288.3	198.651
426	26.9949									1288	199.417
425	27.1083									1287.7	200.22
425	27.1785									1287.4	201.161
424	29.4574									1287.1	202.013
423	29.0638									1286.7	202.894
423	29.3693									1286.3	203.936
422	29.8863									1286	204.822
422	32.0255									1285.7	205.823
421	32.1476									1285.4	206.682
421	32.6358									1285.1	207.571
420	35.543									1284.8	208.625
420	35.3096									1284.4	209.797
419	35.635									1284.1	210.66
418	37.6341									1283.8	211.665
418	40.1208									1283.6	212.621
417	40.2019									1283.3	213.369
417	40.5508									1282.9	214.205
416	43.2952									1282.5	215.33
416	44.5835									1282.1	216.357
416	44.7411									1281.7	217.515
415	44.6878									1281.4	218.568
415	45.4443									1281	219.644
414	52.023									1280.6	220.559
414	52.6258									1280.3	221.691
413	51.2276									1280	222.558
413	51.6833									1279.7	223.574
412	52.1908									1279.3	224.743
412	60.4674									1279	225.815
411	59.8666									1278.7	226.91
411	61.4789									1278.4	227.862
410	60.5626									1278	228.938
410	60.9047									1277.7	230.047
409	61.7355									1277.3	231.344
409	77.0409									1277	232.419
408	70.8615									1276.6	233.644
408	76.3777									1276.3	234.773
408	74.3994									1276	235.744
407	76.6112									1275.7	236.722
406	76.901									1275.3	237.985
406	79.7778									1275	239.113
406	98.0423									1274.5	240.301
405	93.619									1274.2	241.519
405	100.175									1273.8	242.804
404	97.8609									1273.5	244.018
404	102.42									1273.2	245.404
403	101.144									1273	246.483
403	101.947									1272.6	247.555
402	103.326									1272.3	248.743
402	107.472									1271.9	249.871
402	137.924									1271.5	251.265
401	119.975									1271.1	252.385
401	148.726									1270.8	253.592
400	122.413									1270.4	254.888
400	145.043									1270.1	256.162
400	127.074									1269.8	257.353
399	150.36									1269.5	258.642
398	147.56									1269.1	259.856
398	147.947									1268.8	261.014
398	148.572									1268.5	262.288
397	149.228									1268.2	263.573
397	158.635									1267.8	264.798
396	227.685									1267.6	266.057
396	188.472									1267.3	267.234
395	193.416									1267	268.541
395	228.742									1266.7	269.68
395	228.662									1266.5	270.805
394	206.263									1266.1	271.978
394	248.743									1265.7	273.285
393	208.37									1265.3	274.499
393	242.335									1265	275.736
393	212.181									1264.6	277.263
392	256.621									1264.2	278.459
392	250.583									1263.8	279.949
391	223.5									1263.5	281.335
391	260.702									1263.3	282.609
391	257.621									1263	283.782
390	256.953									1262.7	285.194
390	258.75									1262.3	286.471
389	258.545									1262.1	287.723
389	274.123									1261.8	288.989
389	341.468									1261.6	290.207
388	345.745									1261.1	291.32
388	350.615									1260.8	292.971
387	358.973									1260.4	294.502
387	366.145									1259.9	296.09
386	375.885									1259.5	297.528
386	384.703									1259.1	299.149
386	394.31									1258.8	300.628
385	406.814									1258.5	302.197
385	416.816									1258.2	303.617
384	429.319									1257.9	304.917
384	442.941									1257.7	306.4
384	455.642									1257.3	307.651
383	469									1257	308.817
383	486.242									1256.7	310.397
383	497.692									1256.2	311.999
382	512.564									1255.8	313.497
382	531.385									1255.4	315.241
381	543.559									1255.1	316.784
381	560.274									1254.7	318.465
381	579.357									1254.3	320.307
380	594.624									1254	322.07
380	615.09									1253.7	323.534
380	633.582									1253.4	325.432
379	650.494									1253	327.12
										1252.7	328.794
										1252.4	330.25
										1252.1	331.946
										1251.9	333.388
										1251.6	335.069
										1251.3	336.321
										1251	337.789
										1250.6	339.533
										1250.3	340.971
										1249.9	342.376
										1249.5	344.296
										1249.2	346.066
										1248.8	347.732
										1248.4	349.727
										1248	351.449
										1247.7	353.037
										1247.4	354.972
										1247.1	356.679
										1246.7	358.289
										1246.4	360.265
										1246	361.935
										1245.7	363.907
										1245.4	365.588
										1245.1	367.418
										1244.7	369.305
										1244.4	371.423
										1244	373.208
										1243.7	375.233
										1243.4	377.13
										1243	378.923
										1242.7	380.627
										1242.4	382.752
										1242	384.616
										1241.7	386.786
										1241.3	388.86
										1241	390.709
										1240.7	392.464
										1240.3	394.612
										1240	396.349
										1239.7	398.348
										1239.4	400.346
										1239	402.218
										1238.7	404.474
										1238.5	406.248
										1238.1	408.284
										1237.8	410.394
										1237.4	412.632
										1237.1	414.634
										1236.8	416.95
										1236.4	418.986
										1236	420.947
										1235.7	423.181
										1235.4	425.355
										1235	427.365
										1234.6	429.912
										1234.3	432.221
										1233.9	434.6
										1233.6	436.617
										1233.2	439.228
										1232.9	441.417
										1232.6	443.92
										1232.2	446.161
										1231.9	448.447
										1231.6	451.036
										1231.2	453.296
										1230.9	455.604
										1230.5	458.245
										1230.2	460.804
										1229.8	463.214
										1229.5	465.855
										1229.2	468.144
										1228.9	470.367
										1228.5	473.101
										1228.2	475.466
										1227.9	477.733
										1227.6	480.378
										1227.3	482.634
										1227	485.085
										1226.7	487.345
										1226.3	489.881
										1225.9	492.313
										1225.6	495.215
										1225.2	497.748
										1224.8	500.43
										1224.5	503.22
										1224.2	505.667
										1223.9	508.05
										1223.6	510.971
										1223.2	513.623
										1222.9	516.313
										1222.5	519.256
										1222.2	521.879
										1221.9	524.475
										1221.6	527.519
										1221.2	530.153
										1220.9	532.928
										1220.6	536.092
										1220.2	538.92
										1219.8	542.125
										1219.5	544.796
										1219.1	547.885
										1218.8	550.791
										1218.4	554.116
										1218.1	556.936
										1217.8	560.137
										1217.4	563.174
										1217.2	566.013
										1216.8	568.848
										1216.6	572.139
										1216.2	575.154
										1215.9	578.415
										1215.6	581.623
										1215.3	584.541
										1215	587.342
										1214.6	590.693
										1214.3	593.711
										1213.9	597.043
										1213.5	600.529
										1213.2	603.722
										1212.8	607.514
										1212.5	610.652
										1212.1	614.286
										1211.7	617.936
										1211.3	621.712
										1211	625.07
										1210.8	628.645
										1210.4	631.981
										1210.1	635.025
										1209.7	638.552
										1209.4	642.403
										1209.1	645.768
										1208.7	649.593
										1208.4	653.224
										1208	656.747
										1207.7	660.034
										1207.3	664.087
										1207	667.673
										1206.7	671.573
										1206.3	675.163
										1206	678.7
										1205.7	682.802
										1205.3	686.369
										1205	690.131
										1204.7	694.269
										1204.4	698.348
										1204.1	702.263
										1203.8	706.342
										1203.5	724.788
										1203.2	718.998
										1202.8	721.329
										1202.5	725.647
										1202.1	730.832
										1201.8	735.21
										1201.5	741.112
										1201.1	746.267
										1200.8	750.6
										1200.3	755.217
										1199.9	760.312
										1199.6	765.377
										1199.3	770.174
										1198.9	774.761
										1198.6	779.288
										1198.2	783.322
										1197.9	787.67
										1197.5	791.466
										1197.2	796.635
										1196.8	801.327
										1196.5	805.361
										1196.2	810.068
										1195.9	813.58
										1195.6	818.092
										1195.2	822.918
										1194.9	827.953
										1194.6	832.78
										1194.2	836.859
										1193.8	842.342
										1193.6	845.555
										1193.3	850.306
										1193	855.416
										1192.6	860.407
										1192.3	864.904
										1191.9	870.328
										1191.6	875.289
										1191.3	879.249
										1191	884.732
										1190.7	889.932
										1190.3	895.072
										1189.9	900.615
										1189.5	906.368
										1189.1	911.074
										1188.8	916.603
										1188.5	922.146
										1188.2	927.286
										1187.8	932.964
										1187.4	938.044
										1187.1	943.842
										1186.8	948.877
										1186.6	954.107
										1186.2	959.919
										1185.7	966.06
										1185.3	971.813
										1185	977.192
										1184.7	983.527
										1184.4	989.818
										1184.2	994.226
										1183.8	1000.32
										1183.5	1005.73
										1183.2	1011.62
										1182.9	1017.98
										1182.5	1023.69
										1182.2	1029.79
										1181.8	1035.32
										1181.4	1041.8
										1181	1048.02
										1180.7	1055.13
										1180.4	1061.69
										1180	1067.56
										1179.6	1074.31
										1179.4	1079.69
										1179	1086.51
										1178.7	1093.81
										1178.3	1100.13
										1177.9	1106.96
										1177.6	1113.7
										1177.3	1120.48
										1177	1125.71
										1176.7	1133.12
										1176.3	1140.28
										1176.1	1145.97
										1175.8	1152.68
										1175.4	1158.76
										1175	1165.46
										1174.7	1173.15
										1174.5	1179.03
										1174	1186
										1173.6	1193.37
										1173.3	1200.72
										1172.9	1208.49
										1172.6	1216.86
										1172.3	1224.33
										1172	1230.72
										1171.6	1236.81
										1171.3	1245.01
										1171	1252.05
										1170.7	1259.47
										1170.4	1267.81
										1170.1	1272.52
										1169.8	1279.91
										1169.3	1287.53
										1168.9	1296.47
										1168.4	1305.54
										1168.1	1313.92
										1167.7	1323.24
										1167.4	1328.47
										1167.2	1336.87
										1166.9	1343.94
										1166.6	1352.47
										1166.2	1362.39
										1165.8	1369.02
										1165.5	1376.14
										1165.2	1383.53
										1164.8	1392.93
										1164.4	1403.18
										1164.1	1411.58
										1163.7	1420.59
										1163.4	1429.45
										1163.1	1436.58
										1162.8	1444.57
										1162.5	1454.31
										1162.2	1464.52
										1161.8	1471.88
										1161.5	1480.06
										1161.1	1489.81
										1160.8	1498.73
										1160.5	1509.49
										1160.2	1517.84
										1159.8	1527.35
										1159.5	1536.31
										1159.2	1544.53
										1159	1553.77
										1158.6	1562.69
										1158.3	1571.95
										1157.9	1579.4
										1157.4	1589.13
										1157	1600.68
										1156.6	1611.25
										1156.4	1621.36
										1156.1	1632.91
										1155.8	1640.68
										1155.4	1650.65
										1155.1	1659.58
										1154.8	1670.85
										1154.4	1682.44
										1154	1694.04
										1153.7	1706.2
										1153.3	1714.94
										1153	1727.27
										1152.6	1738.33
										1152.3	1750.16
										1151.9	1763.43
										1151.6	1773.41
										1151.3	1784.65
										1151	1793.76
										1150.6	1806.82
										1150.2	1819.68
										1149.9	1831.44
										1149.6	1843.59
										1149.2	1854.87
										1148.9	1865.18
										1148.7	1875.79
										1148.3	1888.04
										1147.9	1902.46
										1147.5	1913.14
										1147.2	1925.77
										1146.9	1938.43
										1146.7	1947.81
										1146.5	1959.46
										1146.1	1970.28
										1145.7	1982.85
										1145.3	1995.74
										1144.9	2007.65
										1144.5	2022.16
										1144.2	2034.92
										1143.9	2048.37
										1143.5	2059.81
										1143.2	2072.57
										1142.8	2086.95
										1142.4	2100.14
										1142.1	2115.75
										1141.8	2131.07
										1141.5	2142.28
										1141.1	2155.32
										1140.8	2168.05
										1140.4	2183.47
										1140.1	2198.61
										1139.8	2213.47
										1139.4	2228.12
										1139.2	2239.4
										1138.9	2253.22
										1138.6	2266.07
										1138.2	2282.15
										1137.8	2297.9
										1137.4	2312.39
										1137	2328.82
										1136.8	2342.05
										1136.4	2358.35
										1136.1	2374.77
										1135.7	2391.16
										1135.4	2408.09
										1135	2422.36
										1134.8	2437.68
										1134.5	2451.2
										1134.2	2468.56
										1133.7	2486.83
										1133.4	2501.37
										1133.1	2516.64
										1132.7	2533.35
										1132.4	2548.47
										1132.1	2566.1
										1131.7	2583.25
										1131.3	2600.76
										1131	2617.44
										1130.7	2634.38
										1130.3	2653.6
										1129.9	2672.49
										1129.6	2691.39
										1129.2	2708.76
										1128.9	2725.38
										1128.7	2743.49
										1128.4	2759.6
										1128	2779.35
										1127.7	2799.49
										1127.4	2814.06
										1127	3532.41
										1126.5	3432.42
										1126.2	2889.86
										1125.8	2903.19
										1125.5	2942.69
										1125.2	2964.15
										1124.9	2974.01
										1124.5	2975.44
										1124.2	3003.89
										1123.8	3044.54
										1123.4	3068.44
										1123.1	3081.83
										1122.8	3080.69
										1122.5	3115.96
										1122.2	3157.14
										1121.9	3177.22
										1121.5	3187.74
										1121.2	3190.07
										1120.8	3236.51
										1120.4	3272.25
										1120	3291.67
										1119.7	3298.67
										1119.3	3307.81
										1119	3355.56
										1118.7	3383.71
										1118.4	3408.4
										1118.1	3412.7
										1117.8	3433.02
										1117.4	3474.14
										1117	3498.47
										1116.6	3525.06
										1116.3	3531.64
										1116.1	3562.36
										1115.7	3598.88
										1115.4	3619.49
										1115	3645.08
										1114.7	3655.95
										1114.4	3687.87
										1114.1	3722
										1113.8	3747.4
										1113.5	3766.22
										1113.2	3775.49
										1112.8	3811.94
										1112.4	3847.21
										1112	3876.02
										1111.7	3898.01
										1111.3	3914.98
										1111	3954.79
										1110.8	3983.48
										1110.4	4008.94
										1110.1	4026.81
										1109.7	4048.62
										1109.2	4094.94
										1108.8	4127.04
										1108.4	4160.98
										1108.1	4178.91
										1107.8	4209.52
										1107.4	4253.62
										1107.1	4284.82
										1106.8	4318.17
										1106.4	4333.11
										1106.2	4368.68
										1105.9	4406.93
										1105.5	4436.63
										1105.1	4466.69
										1104.8	4486.6
										1104.4	4530.05
										1104.2	4566.68
										1103.8	4600.27
										1103.5	4626.27
										1103.1	4647.01
										1102.7	4695.9
										1102.3	4734.51
										1102	4769.11
										1101.7	4793.56
										1101.3	4823.5
										1101	4866.24
										1100.7	4903.53
										1100.4	4938.85
										1100	4955.17
										1099.7	4997.43
										1099.3	5046.02
										1099.1	5080.8
										1098.8	5115.76
										1098.5	5131.6
										1098.1	5174.04
										1097.8	5218.14
										1097.4	5262.49
										1097	5293.21
										1096.6	5315.09
										1096.3	5364.69
										1096	5409.64
										1095.7	5456.44
										1095.3	5480.64
										1095	5509.63
										1094.6	5568.14
										1094.2	5612.13
										1093.8	5661.14
										1093.5	5684.33
										1093.2	5720.61
										1092.9	5774.94
										1092.5	5826.99
										1092.1	5876.54
										1091.8	5893.93
										1091.5	5936.96
										1091.1	5994.4
										1090.8	6050.22
										1090.5	6092.9

## Sheet: Supplementary Fig. 3
Supplementary Fig. 3
Transmission spectra of phosphor-glass composite samples with different YAG:Ce content.
Tellurite glass		YAG:Ce-PGC 2 wt%		YAG:Ce-PGC 5 wt%		YAG:Ce-PGC 10 wt%		YAG:Ce-PGC 15 wt%		YAG:Ce-PGC 20 wt%
wavelength (nm)	Intensity	wavelength (nm)	Intensity	wavelength (nm)	Intensity	wavelength (nm)	Intensity	wavelength (nm)	Intensity	wavelength (nm)	Intensity
800	79.11	800	62.96	800	53.75	800	41.49	800	38.15	800	33.55
799	79.18	799	62.93	799	53.76	799	41.46	799	38.14	799	33.49
798	79.26	798	62.9	798	53.75	798	41.49	798	38.14	798	33.47
797	79.35	797	62.94	797	53.77	797	41.48	797	38.16	797	33.45
796	79.35	796	62.93	796	53.72	796	41.48	796	38.13	796	33.46
795	79.23	795	62.89	795	53.66	795	41.49	795	38.1	795	33.45
794	79.12	794	62.87	794	53.57	794	41.46	794	38.09	794	33.42
793	79.03	793	62.83	793	53.5	793	41.43	793	38.06	793	33.4
792	78.95	792	62.72	792	53.41	792	41.38	792	38.01	792	33.36
791	78.93	791	62.67	791	53.31	791	41.33	791	37.94	791	33.31
790	79.04	790	62.7	790	53.33	790	41.29	790	37.92	790	33.26
789	79.13	789	62.7	789	53.4	789	41.26	789	37.91	789	33.27
788	79.14	788	62.81	788	53.52	788	41.3	788	37.97	788	33.3
787	79.15	787	62.96	787	53.61	787	41.35	787	38.04	787	33.39
786	79.05	786	63	786	53.61	786	41.37	786	38.06	786	33.44
785	79.05	785	62.97	785	53.56	785	41.37	785	38.08	785	33.4
784	79.06	784	62.94	784	53.52	784	41.38	784	38.09	784	33.38
783	79.07	783	62.95	783	53.49	783	41.35	783	38.08	783	33.32
782	79.03	782	62.89	782	53.48	782	41.37	782	38.04	782	33.25
781	78.89	781	62.8	781	53.44	781	41.34	781	37.97	781	33.17
780	78.82	780	62.81	780	53.44	780	41.33	780	37.94	780	33.1
779	78.71	779	62.79	779	53.47	779	41.31	779	37.9	779	33.06
778	78.71	778	62.72	778	53.49	778	41.31	778	37.89	778	33.05
777	78.72	777	62.67	777	53.47	777	41.32	777	37.91	777	33.05
776	78.81	776	62.62	776	53.41	776	41.27	776	37.92	776	33.02
775	78.92	775	62.53	775	53.33	775	41.23	775	37.89	775	33.04
774	79.01	774	62.55	774	53.35	774	41.23	774	37.9	774	33.05
773	79.05	773	62.57	773	53.39	773	41.26	773	37.92	773	33.08
772	78.96	772	62.61	772	53.36	772	41.29	772	37.91	772	33.08
771	78.94	771	62.62	771	53.34	771	41.37	771	37.92	771	33.07
770	78.98	770	62.67	770	53.35	770	41.38	770	37.93	770	33.08
769	78.91	769	62.71	769	53.31	769	41.38	769	37.91	769	33.07
768	78.91	768	62.7	768	53.34	768	41.42	768	37.9	768	33.04
767	78.87	767	62.68	767	53.35	767	41.4	767	37.89	767	33
766	78.89	766	62.63	766	53.33	766	41.37	766	37.85	766	32.96
765	78.88	765	62.56	765	53.26	765	41.3	765	37.78	765	32.86
764	78.91	764	62.49	764	53.21	764	41.27	764	37.72	764	32.81
763	78.87	763	62.49	763	53.18	763	41.27	763	37.69	763	32.8
762	78.93	762	62.49	762	53.18	762	41.25	762	37.68	762	32.81
761	78.91	761	62.47	761	53.11	761	41.25	761	37.69	761	32.85
760	78.96	760	62.54	760	53.14	760	41.27	760	37.75	760	32.9
759	78.94	759	62.53	759	53.16	759	41.26	759	37.77	759	32.91
758	78.97	758	62.57	758	53.12	758	41.27	758	37.77	758	32.89
757	79.01	757	62.57	757	53.12	757	41.3	757	37.71	757	32.86
756	79.04	756	62.54	756	53.07	756	41.25	756	37.68	756	32.82
755	78.98	755	62.47	755	53	755	41.18	755	37.63	755	32.76
754	79.01	754	62.42	754	52.94	754	41.13	754	37.59	754	32.69
753	78.98	753	62.43	753	52.95	753	41.14	753	37.64	753	32.68
752	78.93	752	62.39	752	52.91	752	41.16	752	37.65	752	32.69
751	78.88	751	62.42	751	52.89	751	41.2	751	37.67	751	32.71
750	78.82	750	62.34	750	52.87	750	41.23	750	37.67	750	32.68
749	78.73	749	62.35	749	52.91	749	41.27	749	37.66	749	32.68
748	78.75	748	62.37	748	52.95	748	41.28	748	37.63	748	32.68
747	78.73	747	62.38	747	52.97	747	41.26	747	37.64	747	32.71
746	78.81	746	62.4	746	53.01	746	41.24	746	37.65	746	32.72
745	78.78	745	62.39	745	53.02	745	41.2	745	37.67	745	32.72
744	78.85	744	62.37	744	53.01	744	41.17	744	37.69	744	32.72
743	78.92	743	62.36	743	52.96	743	41.19	743	37.69	743	32.73
742	78.85	742	62.37	742	52.87	742	41.17	742	37.7	742	32.72
741	78.81	741	62.34	741	52.73	741	41.15	741	37.66	741	32.7
740	78.76	740	62.27	740	52.66	740	41.16	740	37.6	740	32.67
739	78.76	739	62.28	739	52.71	739	41.18	739	37.57	739	32.69
738	78.73	738	62.29	738	52.71	738	41.18	738	37.53	738	32.68
737	78.73	737	62.29	737	52.71	737	41.16	737	37.53	737	32.7
736	78.78	736	62.24	736	52.71	736	41.13	736	37.51	736	32.67
735	78.77	735	62.25	735	52.76	735	41.18	735	37.5	735	32.68
734	78.73	734	62.2	734	52.72	734	41.19	734	37.5	734	32.64
733	78.73	733	62.24	733	52.73	733	41.21	733	37.55	733	32.63
732	78.76	732	62.23	732	52.71	732	41.21	732	37.55	732	32.6
731	78.72	731	62.26	731	52.72	731	41.23	731	37.55	731	32.57
730	78.76	730	62.22	730	52.77	730	41.23	730	37.54	730	32.54
729	78.79	729	62.22	729	52.82	729	41.27	729	37.54	729	32.55
728	78.75	728	62.19	728	52.84	728	41.28	728	37.51	728	32.53
727	78.81	727	62.13	727	52.75	727	41.24	727	37.5	727	32.5
726	78.86	726	62.03	726	52.68	726	41.21	726	37.5	726	32.49
725	78.85	725	61.99	725	52.63	725	41.22	725	37.49	725	32.5
724	78.8	724	62	724	52.57	724	41.2	724	37.47	724	32.51
723	78.75	723	61.99	723	52.51	723	41.19	723	37.48	723	32.52
722	78.71	722	61.97	722	52.46	722	41.14	722	37.47	722	32.51
721	78.73	721	62.02	721	52.47	721	41.13	721	37.48	721	32.51
720	78.71	720	62	720	52.48	720	41.13	720	37.5	720	32.49
719	78.7	719	62.02	719	52.51	719	41.15	719	37.5	719	32.47
718	78.69	718	61.99	718	52.53	718	41.16	718	37.5	718	32.46
717	78.73	717	61.95	717	52.5	717	41.15	717	37.48	717	32.45
716	78.76	716	61.91	716	52.53	716	41.13	716	37.47	716	32.44
715	78.77	715	61.92	715	52.57	715	41.17	715	37.49	715	32.46
714	78.77	714	61.92	714	52.54	714	41.21	714	37.47	714	32.47
713	78.78	713	61.94	713	52.52	713	41.25	713	37.46	713	32.49
712	78.88	712	61.92	712	52.49	712	41.27	712	37.46	712	32.5
711	78.9	711	61.86	711	52.46	711	41.26	711	37.45	711	32.5
710	78.91	710	61.89	710	52.44	710	41.25	710	37.45	710	32.48
709	78.84	709	61.87	709	52.47	709	41.25	709	37.47	709	32.48
708	78.75	708	61.79	708	52.44	708	41.19	708	37.45	708	32.45
707	78.71	707	61.8	707	52.43	707	41.16	707	37.44	707	32.43
706	78.71	706	61.79	706	52.43	706	41.17	706	37.43	706	32.43
705	78.7	705	61.8	705	52.41	705	41.19	705	37.41	705	32.42
704	78.76	704	61.82	704	52.42	704	41.23	704	37.4	704	32.42
703	78.85	703	61.83	703	52.39	703	41.26	703	37.41	703	32.43
702	78.85	702	61.82	702	52.36	702	41.26	702	37.41	702	32.42
701	78.85	701	61.78	701	52.36	701	41.23	701	37.43	701	32.43
700	78.79	700	61.73	700	52.34	700	41.23	700	37.44	700	32.42
699	78.68	699	61.73	699	52.36	699	41.23	699	37.47	699	32.44
698	78.63	698	61.68	698	52.33	698	41.22	698	37.46	698	32.42
697	78.58	697	61.64	697	52.3	697	41.2	697	37.44	697	32.41
696	78.61	696	61.65	696	52.27	696	41.22	696	37.4	696	32.38
695	78.66	695	61.65	695	52.25	695	41.22	695	37.37	695	32.37
694	78.74	694	61.63	694	52.24	694	41.2	694	37.34	694	32.35
693	78.83	693	61.65	693	52.25	693	41.18	693	37.35	693	32.33
692	78.89	692	61.64	692	52.25	692	41.15	692	37.35	692	32.34
691	78.86	691	61.61	691	52.23	691	41.14	691	37.35	691	32.35
690	78.85	690	61.54	690	52.23	690	41.11	690	37.32	690	32.34
689	78.81	689	61.52	689	52.25	689	41.14	689	37.35	689	32.35
688	78.69	688	61.52	688	52.23	688	41.13	688	37.34	688	32.34
687	78.66	687	61.45	687	52.17	687	41.13	687	37.32	687	32.31
686	78.64	686	61.4	686	52.14	686	41.13	686	37.31	686	32.28
685	78.68	685	61.38	685	52.14	685	41.14	685	37.33	685	32.26
684	78.75	684	61.38	684	52.14	684	41.15	684	37.34	684	32.27
683	78.78	683	61.41	683	52.16	683	41.18	683	37.37	683	32.29
682	78.81	682	61.41	682	52.15	682	41.18	682	37.37	682	32.3
681	78.77	681	61.41	681	52.14	681	41.2	681	37.36	681	32.33
680	78.73	680	61.38	680	52.1	680	41.2	680	37.33	680	32.34
679	78.7	679	61.36	679	52.09	679	41.2	679	37.32	679	32.34
678	78.64	678	61.34	678	52.08	678	41.18	678	37.32	678	32.33
677	78.62	677	61.28	677	52.05	677	41.16	677	37.31	677	32.31
676	78.64	676	61.25	676	52.05	676	41.12	676	37.3	676	32.3
675	78.71	675	61.24	675	52.06	675	41.14	675	37.33	675	32.3
674	78.72	674	61.26	674	52.09	674	41.16	674	37.36	674	32.32
673	78.75	673	61.25	673	52.07	673	41.19	673	37.35	673	32.34
672	78.76	672	61.27	672	52.06	672	41.22	672	37.37	672	32.36
671	78.73	671	61.27	671	52.04	671	41.22	671	37.36	671	32.37
670	78.73	670	61.26	670	52.06	670	41.23	670	37.37	670	32.4
669	78.72	669	61.24	669	52.08	669	41.22	669	37.38	669	32.41
668	78.79	668	61.22	668	52.11	668	41.2	668	37.4	668	32.43
667	78.81	667	61.19	667	52.11	667	41.17	667	37.39	667	32.44
666	78.83	666	61.18	666	52.13	666	41.15	666	37.37	666	32.47
665	78.88	665	61.17	665	52.13	665	41.16	665	37.36	665	32.51
664	78.89	664	61.21	664	52.15	664	41.19	664	37.37	664	32.54
663	78.91	663	61.17	663	52.1	663	41.19	663	37.38	663	32.55
662	78.9	662	61.21	662	52.1	662	41.19	662	37.4	662	32.58
661	78.9	661	61.23	661	52.11	661	41.2	661	37.42	661	32.58
660	78.93	660	61.22	660	52.11	660	41.19	660	37.43	660	32.57
659	78.95	659	61.18	659	52.08	659	41.16	659	37.4	659	32.55
658	79.01	658	61.18	658	52.09	658	41.16	658	37.41	658	32.55
657	79	657	61.19	657	52.06	657	41.16	657	37.39	657	32.54
656	78.96	656	61.19	656	52.04	656	41.17	656	37.37	656	32.54
655	78.92	655	61.2	655	52.04	655	41.18	655	37.37	655	32.54
654	78.94	654	61.2	654	52.03	654	41.21	654	37.39	654	32.53
653	78.94	653	61.18	653	52	653	41.22	653	37.39	653	32.48
652	78.96	652	61.16	652	51.96	652	41.21	652	37.38	652	32.44
651	78.97	651	61.11	651	51.91	651	41.18	651	37.37	651	32.39
650	78.95	650	61.11	650	51.9	650	41.17	650	37.38	650	32.36
649	78.93	649	61.03	649	51.82	649	41.13	649	37.35	649	32.3
648	78.86	648	60.98	648	51.77	648	41.11	648	37.35	648	32.29
647	78.8	647	60.96	647	51.77	647	41.09	647	37.36	647	32.3
646	78.76	646	60.97	646	51.76	646	41.1	646	37.35	646	32.32
645	78.76	645	60.93	645	51.78	645	41.1	645	37.35	645	32.32
644	78.82	644	60.91	644	51.81	644	41.11	644	37.33	644	32.33
643	78.88	643	60.87	643	51.81	643	41.12	643	37.32	643	32.32
642	78.9	642	60.86	642	51.8	642	41.11	642	37.32	642	32.31
641	78.9	641	60.86	641	51.8	641	41.13	641	37.34	641	32.31
640	78.91	640	60.86	640	51.8	640	41.15	640	37.37	640	32.31
639	78.88	639	60.88	639	51.8	639	41.19	639	37.39	639	32.32
638	78.88	638	60.89	638	51.8	638	41.21	638	37.41	638	32.32
637	78.86	637	60.86	637	51.76	637	41.19	637	37.39	637	32.31
636	78.87	636	60.87	636	51.76	636	41.18	636	37.38	636	32.33
635	78.88	635	60.82	635	51.76	635	41.16	635	37.36	635	32.31
634	78.89	634	60.77	634	51.76	634	41.13	634	37.33	634	32.31
633	78.93	633	60.72	633	51.74	633	41.11	633	37.32	633	32.29
632	78.93	632	60.72	632	51.75	632	41.11	632	37.32	632	32.3
631	78.93	631	60.71	631	51.73	631	41.12	631	37.34	631	32.3
630	78.94	630	60.71	630	51.73	630	41.14	630	37.35	630	32.31
629	78.91	629	60.69	629	51.7	629	41.14	629	37.35	629	32.29
628	78.9	628	60.65	628	51.67	628	41.11	628	37.35	628	32.27
627	78.9	627	60.61	627	51.63	627	41.08	627	37.33	627	32.26
626	78.89	626	60.58	626	51.62	626	41.07	626	37.33	626	32.26
625	78.88	625	60.57	625	51.61	625	41.06	625	37.31	625	32.25
624	78.92	624	60.58	624	51.64	624	41.1	624	37.33	624	32.26
623	78.91	623	60.58	623	51.63	623	41.1	623	37.31	623	32.26
622	78.9	622	60.57	622	51.59	622	41.1	622	37.3	622	32.26
621	78.89	621	60.52	621	51.58	621	41.1	621	37.29	621	32.24
620	78.9	620	60.49	620	51.54	620	41.11	620	37.29	620	32.24
619	78.9	619	60.44	619	51.5	619	41.08	619	37.29	619	32.21
618	78.91	618	60.43	618	51.49	618	41.08	618	37.29	618	32.2
617	78.93	617	60.42	617	51.47	617	41.07	617	37.29	617	32.21
616	78.94	616	60.42	616	51.47	616	41.06	616	37.29	616	32.22
615	78.9	615	60.43	615	51.46	615	41.07	615	37.29	615	32.22
614	78.91	614	60.43	614	51.47	614	41.09	614	37.31	614	32.24
613	78.96	613	60.38	613	51.45	613	41.07	613	37.31	613	32.24
612	78.95	612	60.33	612	51.45	612	41.06	612	37.31	612	32.23
611	78.94	611	60.25	611	51.42	611	41.04	611	37.28	611	32.17
610	78.98	610	60.21	610	51.41	610	41.03	610	37.28	610	32.14
609	78.97	609	60.21	609	51.4	609	41.03	609	37.25	609	32.12
608	78.96	608	60.24	608	51.38	608	41.01	608	37.25	608	32.11
607	78.94	607	60.23	607	51.38	607	40.99	607	37.24	607	32.11
606	78.94	606	60.26	606	51.38	606	41.01	606	37.25	606	32.13
605	78.9	605	60.25	605	51.37	605	40.99	605	37.23	605	32.13
604	78.87	604	60.23	604	51.34	604	41	604	37.22	604	32.14
603	78.89	603	60.17	603	51.34	603	40.98	603	37.22	603	32.13
602	78.89	602	60.13	602	51.33	602	40.97	602	37.2	602	32.11
601	78.87	601	60.09	601	51.29	601	40.97	601	37.17	601	32.09
600	78.88	600	60.06	600	51.29	600	40.99	600	37.17	600	32.07
599	78.9	599	60.02	599	51.3	599	40.99	599	37.17	599	32.06
598	78.89	598	60.01	598	51.3	598	40.98	598	37.18	598	32.07
597	78.88	597	59.98	597	51.29	597	40.96	597	37.19	597	32.07
596	78.85	596	59.95	596	51.25	596	40.94	596	37.2	596	32.06
595	78.88	595	59.92	595	51.22	595	40.93	595	37.19	595	32.05
594	78.9	594	59.89	594	51.16	594	40.89	594	37.17	594	32.04
593	78.91	593	59.87	593	51.11	593	40.88	593	37.15	593	32.03
592	78.92	592	59.88	592	51.11	592	40.91	592	37.17	592	32.04
591	78.89	591	59.87	591	51.11	591	40.94	591	37.16	591	32.03
590	78.85	590	59.86	590	51.12	590	40.98	590	37.16	590	32.03
589	78.86	589	59.81	589	51.13	589	40.97	589	37.15	589	32.01
588	78.85	588	59.82	588	51.15	588	40.96	588	37.16	588	32
587	78.84	587	59.82	587	51.15	587	40.95	587	37.17	587	32
586	78.85	586	59.75	586	51.11	586	40.94	586	37.16	586	31.98
585	78.85	585	59.7	585	51.08	585	40.93	585	37.14	585	31.97
584	78.87	584	59.67	584	51.05	584	40.92	584	37.14	584	31.97
583	78.89	583	59.64	583	51.02	583	40.92	583	37.14	583	31.96
582	78.87	582	59.59	582	50.98	582	40.91	582	37.13	582	31.94
581	78.92	581	59.57	581	50.97	581	40.88	581	37.13	581	31.93
580	78.91	580	59.52	580	50.92	580	40.85	580	37.1	580	31.91
579	78.95	579	59.51	579	50.89	579	40.84	579	37.07	579	31.9
578	78.93	578	59.49	578	50.87	578	40.83	578	37.06	578	31.89
577	78.89	577	59.48	577	50.83	577	40.8	577	37.05	577	31.87
576	78.88	576	59.47	576	50.84	576	40.81	576	37.06	576	31.86
575	78.83	575	59.41	575	50.82	575	40.79	575	37.04	575	31.85
574	78.84	574	59.4	574	50.8	574	40.78	574	37.04	574	31.84
573	78.85	573	59.42	573	50.83	573	40.79	573	37.05	573	31.85
572	78.87	572	59.37	572	50.8	572	40.77	572	37.02	572	31.82
571	78.86	571	59.34	571	50.79	571	40.76	571	36.99	571	31.78
570	78.85	570	59.31	570	50.77	570	40.75	570	36.97	570	31.76
569	78.86	569	59.32	569	50.77	569	40.79	569	36.95	569	31.75
568	78.85	568	59.28	568	50.74	568	40.81	568	36.95	568	31.74
567	78.87	567	59.29	567	50.72	567	40.79	567	36.96	567	31.75
566	78.87	566	59.27	566	50.7	566	40.76	566	36.97	566	31.75
565	78.88	565	59.24	565	50.68	565	40.74	565	36.96	565	31.75
564	78.86	564	59.19	564	50.65	564	40.71	564	36.92	564	31.72
563	78.85	563	59.15	563	50.65	563	40.68	563	36.9	563	31.69
562	78.86	562	59.11	562	50.65	562	40.66	562	36.89	562	31.65
561	78.82	561	59.07	561	50.63	561	40.65	561	36.86	561	31.62
560	78.8	560	59.02	560	50.6	560	40.63	560	36.82	560	31.58
559	78.77	559	58.99	559	50.61	559	40.64	559	36.83	559	31.59
558	78.76	558	58.98	558	50.59	558	40.64	558	36.83	558	31.59
557	78.71	557	58.97	557	50.57	557	40.62	557	36.84	557	31.57
556	78.7	556	58.93	556	50.5	556	40.55	556	36.82	556	31.56
555	78.71	555	58.91	555	50.48	555	40.54	555	36.79	555	31.54
554	78.68	554	58.84	554	50.46	554	40.52	554	36.76	554	31.52
553	78.71	553	58.82	553	50.45	553	40.51	553	36.75	553	31.49
552	78.74	552	58.82	552	50.47	552	40.52	552	36.74	552	31.49
551	78.73	551	58.79	551	50.46	551	40.51	551	36.72	551	31.47
550	78.71	550	58.79	550	50.45	550	40.52	550	36.71	550	31.47
549	78.7	549	58.75	549	50.43	549	40.5	549	36.7	549	31.44
548	78.71	548	58.7	548	50.39	548	40.45	548	36.7	548	31.41
547	78.7	547	58.67	547	50.33	547	40.43	547	36.68	547	31.38
546	78.71	546	58.65	546	50.28	546	40.39	546	36.65	546	31.35
545	78.7	545	58.6	545	50.26	545	40.35	545	36.63	545	31.32
544	78.68	544	58.57	544	50.27	544	40.34	544	36.61	544	31.3
543	78.64	543	58.56	543	50.26	543	40.34	543	36.59	543	31.25
542	78.65	542	58.55	542	50.23	542	40.32	542	36.56	542	31.21
541	78.65	541	58.51	541	50.22	541	40.31	541	36.52	541	31.19
540	78.62	540	58.44	540	50.17	540	40.24	540	36.47	540	31.15
539	78.63	539	58.39	539	50.14	539	40.2	539	36.42	539	31.11
538	78.66	538	58.33	538	50.12	538	40.14	538	36.38	538	31.07
537	78.66	537	58.27	537	50.1	537	40.09	537	36.32	537	31.03
536	78.64	536	58.27	536	50.11	536	40.06	536	36.3	536	30.99
535	78.64	535	58.24	535	50.1	535	40.01	535	36.26	535	30.92
534	78.65	534	58.2	534	50.06	534	39.97	534	36.22	534	30.86
533	78.64	533	58.12	533	49.99	533	39.89	533	36.16	533	30.76
532	78.64	532	58.12	532	49.93	532	39.87	532	36.12	532	30.69
531	78.61	531	58.02	531	49.87	531	39.78	531	36.05	531	30.6
530	78.57	530	57.98	530	49.84	530	39.71	530	35.99	530	30.53
529	78.53	529	57.95	529	49.82	529	39.65	529	35.95	529	30.46
528	78.53	528	57.92	528	49.8	528	39.57	528	35.89	528	30.39
527	78.51	527	57.9	527	49.81	527	39.5	527	35.83	527	30.29
526	78.5	526	57.83	526	49.78	526	39.39	526	35.76	526	30.18
525	78.44	525	57.78	525	49.73	525	39.29	525	35.68	525	30.06
524	78.43	524	57.74	524	49.69	524	39.17	524	35.58	524	29.92
523	78.45	523	57.68	523	49.63	523	39.05	523	35.47	523	29.78
522	78.43	522	57.64	522	49.58	522	38.9	522	35.36	522	29.62
521	78.43	521	57.6	521	49.52	521	38.73	521	35.23	521	29.44
520	78.45	520	57.59	520	49.46	520	38.56	520	35.1	520	29.26
519	78.45	519	57.54	519	49.4	519	38.37	519	34.95	519	29.05
518	78.44	518	57.53	518	49.35	518	38.21	518	34.8	518	28.85
517	78.41	517	57.43	517	49.28	517	38.01	517	34.64	517	28.61
516	78.37	516	57.35	516	49.21	516	37.81	516	34.45	516	28.38
515	78.34	515	57.26	515	49.15	515	37.58	515	34.25	515	28.14
514	78.32	514	57.16	514	49.06	514	37.33	514	34.02	514	27.87
513	78.3	513	57.07	513	48.97	513	37.06	513	33.8	513	27.6
512	78.35	512	56.98	512	48.86	512	36.76	512	33.55	512	27.3
511	78.33	511	56.89	511	48.73	511	36.45	511	33.27	511	26.98
510	78.31	510	56.79	510	48.59	510	36.14	510	32.99	510	26.65
509	78.33	509	56.68	509	48.48	509	35.86	509	32.72	509	26.33
508	78.3	508	56.52	508	48.34	508	35.57	508	32.43	508	26
507	78.29	507	56.38	507	48.23	507	35.26	507	32.11	507	25.68
506	78.28	506	56.26	506	48.12	506	34.95	506	31.78	506	25.38
505	78.27	505	56.1	505	47.97	505	34.64	505	31.43	505	25.07
504	78.25	504	55.96	504	47.84	504	34.32	504	31.06	504	24.77
503	78.25	503	55.8	503	47.66	503	33.98	503	30.71	503	24.46
502	78.24	502	55.63	502	47.46	502	33.66	502	30.36	502	24.15
501	78.22	501	55.46	501	47.25	501	33.33	501	30.01	501	23.85
500	78.18	500	55.27	500	47.04	500	33	500	29.65	500	23.54
499	78.17	499	55.04	499	46.85	499	32.71	499	29.34	499	23.26
498	78.21	498	54.78	498	46.62	498	32.43	498	28.99	498	22.98
497	78.18	497	54.54	497	46.4	497	32.18	497	28.64	497	22.72
496	78.15	496	54.28	496	46.19	496	31.93	496	28.3	496	22.48
495	78.13	495	54.02	495	45.96	495	31.69	495	27.96	495	22.24
494	78.08	494	53.75	494	45.68	494	31.47	494	27.64	494	22.02
493	78.04	493	53.48	493	45.43	493	31.25	493	27.34	493	21.81
492	78.02	492	53.21	492	45.16	492	31.02	492	27.04	492	21.62
491	78.02	491	52.9	491	44.85	491	30.81	491	26.74	491	21.44
490	78.03	490	52.57	490	44.59	490	30.61	490	26.47	490	21.27
489	78.04	489	52.23	489	44.33	489	30.42	489	26.19	489	21.1
488	78.06	488	51.86	488	44.07	488	30.24	488	25.92	488	20.94
487	78.03	487	51.48	487	43.79	487	30.08	487	25.64	487	20.8
486	77.95	486	51.09	486	43.53	486	29.91	486	25.39	486	20.66
485	77.9	485	50.72	485	43.27	485	29.75	485	25.16	485	20.54
484	77.89	484	50.34	484	42.98	484	29.6	484	24.93	484	20.43
483	77.84	483	49.93	483	42.67	483	29.48	483	24.72	483	20.32
482	77.88	482	49.52	482	42.41	482	29.35	482	24.52	482	20.25
481	77.88	481	49.12	481	42.15	481	29.24	481	24.32	481	20.17
480	77.88	480	48.74	480	41.91	480	29.17	480	24.14	480	20.11
479	77.87	479	48.34	479	41.68	479	29.09	479	23.97	479	20.05
478	77.83	478	47.94	478	41.47	478	29.05	478	23.81	478	20
477	77.82	477	47.53	477	41.24	477	29	477	23.65	477	19.96
476	77.79	476	47.13	476	41	476	28.94	476	23.52	476	19.91
475	77.75	475	46.75	475	40.77	475	28.88	475	23.41	475	19.86
474	77.73	474	46.39	474	40.54	474	28.85	474	23.31	474	19.81
473	77.68	473	46	473	40.31	473	28.79	473	23.19	473	19.76
472	77.63	472	45.65	472	40.11	472	28.73	472	23.08	472	19.71
471	77.6	471	45.32	471	39.92	471	28.68	471	22.98	471	19.67
470	77.6	470	45.04	470	39.79	470	28.65	470	22.9	470	19.65
469	77.56	469	44.75	469	39.66	469	28.63	469	22.84	469	19.62
468	77.57	468	44.48	468	39.53	468	28.61	468	22.8	468	19.61
467	77.58	467	44.23	467	39.42	467	28.6	467	22.76	467	19.61
466	77.53	466	44.02	466	39.3	466	28.59	466	22.73	466	19.59
465	77.47	465	43.8	465	39.18	465	28.55	465	22.71	465	19.59
464	77.41	464	43.57	464	39.06	464	28.54	464	22.68	464	19.58
463	77.37	463	43.39	463	38.95	463	28.54	463	22.63	463	19.58
462	77.33	462	43.26	462	38.89	462	28.54	462	22.61	462	19.57
461	77.28	461	43.12	461	38.83	461	28.54	461	22.58	461	19.56
460	77.21	460	43.03	460	38.8	460	28.56	460	22.57	460	19.55
459	77.15	459	42.94	459	38.78	459	28.56	459	22.58	459	19.55
458	77.13	458	42.86	458	38.77	458	28.56	458	22.6	458	19.54
457	77.1	457	42.79	457	38.75	457	28.54	457	22.6	457	19.54
456	77.08	456	42.74	456	38.71	456	28.51	456	22.6	456	19.53
455	77	455	42.7	455	38.69	455	28.5	455	22.6	455	19.52
454	76.91	454	42.71	454	38.66	454	28.5	454	22.61	454	19.52
453	76.85	453	42.74	453	38.7	453	28.52	453	22.61	453	19.53
452	76.74	452	42.82	452	38.74	452	28.54	452	22.62	452	19.54
451	76.59	451	42.91	451	38.82	451	28.58	451	22.68	451	19.58
450	76.47	450	42.98	450	38.89	450	28.59	450	22.71	450	19.6
449	76.39	449	43.08	449	38.95	449	28.6	449	22.72	449	19.63
448	76.36	448	43.19	448	39.03	448	28.6	448	22.77	448	19.64
447	76.33	447	43.28	447	39.07	447	28.61	447	22.78	447	19.62
446	76.29	446	43.42	446	39.14	446	28.62	446	22.78	446	19.61
445	76.22	445	43.56	445	39.2	445	28.61	445	22.78	445	19.59
444	76.2	444	43.74	444	39.31	444	28.62	444	22.81	444	19.57
443	76.1	443	43.91	443	39.42	443	28.62	443	22.84	443	19.58
442	76.06	442	44.09	442	39.52	442	28.61	442	22.86	442	19.58
441	75.96	441	44.28	441	39.61	441	28.62	441	22.9	441	19.58
440	75.82	440	44.48	440	39.72	440	28.64	440	22.94	440	19.59
439	75.71	439	44.63	439	39.81	439	28.64	439	22.96	439	19.58
438	75.61	438	44.82	438	39.91	438	28.63	438	22.98	438	19.57
437	75.46	437	45.06	437	40.06	437	28.65	437	23.03	437	19.58
436	75.32	436	45.25	436	40.22	436	28.65	436	23.05	436	19.58
435	75.21	435	45.4	435	40.35	435	28.63	435	23.04	435	19.55
434	75.08	434	45.57	434	40.5	434	28.59	434	23.06	434	19.53
433	74.89	433	45.68	433	40.59	433	28.53	433	23.04	433	19.47
432	74.77	432	45.78	432	40.66	432	28.45	432	23	432	19.39
431	74.67	431	45.84	431	40.67	431	28.37	431	22.92	431	19.3
430	74.55	430	45.91	430	40.72	430	28.28	430	22.83	430	19.21
429	74.34	429	45.97	429	40.74	429	28.17	429	22.73	429	19.12
428	74.21	428	46.03	428	40.78	428	28.05	428	22.6	428	19.01
427	74.05	427	46.06	427	40.8	427	27.91	427	22.43	427	18.85
426	73.87	426	46.06	426	40.82	426	27.78	426	22.23	426	18.69
425	73.72	425	45.95	425	40.77	425	27.57	425	22	425	18.47
424	73.58	424	45.86	424	40.73	424	27.35	424	21.72	424	18.23
423	73.37	423	45.77	423	40.66	423	27.08	423	21.42	423	17.95
422	73.18	422	45.63	422	40.56	422	26.77	422	21.08	422	17.65
421	72.99	421	45.44	421	40.43	421	26.42	421	20.73	421	17.32
420	72.75	420	45.29	420	40.28	420	26.05	420	20.34	420	16.98
419	72.48	419	45.13	419	40.11	419	25.63	419	19.9	419	16.55
418	72.19	418	44.91	418	39.93	418	25.16	418	19.42	418	16.09
417	71.97	417	44.69	417	39.72	417	24.66	417	18.92	417	15.6
416	71.72	416	44.47	416	39.51	416	24.15	416	18.4	416	15.09
415	71.49	415	44.22	415	39.3	415	23.62	415	17.84	415	14.56
414	71.32	414	43.97	414	39.06	414	23.08	414	17.3	414	14.02
413	71.1	413	43.69	413	38.82	413	22.53	413	16.77	413	13.49
412	70.81	412	43.42	412	38.6	412	22.03	412	16.26	412	12.97
411	70.46	411	43.08	411	38.3	411	21.51	411	15.74	411	12.42
410	70.13	410	42.73	410	38.02	410	20.99	410	15.24	410	11.9
409	69.81	409	42.39	409	37.76	409	20.48	409	14.75	409	11.36
408	69.51	408	42	408	37.5	408	19.98	408	14.27	408	10.85
407	69.17	407	41.63	407	37.26	407	19.52	407	13.83	407	10.36
406	68.77	406	41.28	406	36.98	406	19.07	406	13.41	406	9.92
405	68.41	405	40.93	405	36.67	405	18.65	405	12.98	405	9.49
404	68.09	404	40.57	404	36.34	404	18.26	404	12.56	404	9.1
403	67.72	403	40.2	403	36	403	17.89	403	12.16	403	8.75
402	67.24	402	39.84	402	35.69	402	17.6	402	11.79	402	8.42
401	66.74	401	39.46	401	35.39	401	17.29	401	11.42	401	8.09
400	66.24	400	39.05	400	35.07	400	16.97	400	11.06	400	7.79
399	65.83	399	38.61	399	34.82	399	16.67	399	10.73	399	7.52
398	65.33	398	38.17	398	34.61	398	16.4	398	10.44	398	7.25
397	64.82	397	37.73	397	34.37	397	16.15	397	10.13	397	6.99
396	64.28	396	37.28	396	34.11	396	15.89	396	9.85	396	6.72
395	63.76	395	36.85	395	33.84	395	15.66	395	9.55	395	6.49
394	63.24	394	36.4	394	33.54	394	15.45	394	9.26	394	6.29
393	62.66	393	35.94	393	33.23	393	15.3	393	8.96	393	6.09
392	62.02	392	35.47	392	32.94	392	15.15	392	8.71	392	5.9
391	61.39	391	35.04	391	32.62	391	14.98	391	8.46	391	5.71
390	60.81	390	34.62	390	32.3	390	14.82	390	8.23	390	5.55
389	60.18	389	34.18	389	32.03	389	14.65	389	7.99	389	5.4
388	59.5	388	33.7	388	31.78	388	14.49	388	7.76	388	5.25
387	58.85	387	33.25	387	31.54	387	14.3	387	7.53	387	5.09
386	58.06	386	32.77	386	31.27	386	14.12	386	7.31	386	4.94
385	57.31	385	32.24	385	31	385	13.97	385	7.06	385	4.8
384	56.5	384	31.72	384	30.74	384	13.79	384	6.82	384	4.66
383	55.66	383	31.25	383	30.5	383	13.67	383	6.61	383	4.54
382	54.77	382	30.72	382	30.23	382	13.55	382	6.42	382	4.4
381	53.87	381	30.24	381	29.97	381	13.43	381	6.24	381	4.29
380	52.93	380	29.76	380	29.72	380	13.29	380	6.05	380	4.19
379	51.92	379	29.29	379	29.47	379	13.18	379	5.87	379	4.09
378	50.83	378	28.72	378	29.18	378	13.07	378	5.69	378	3.99
377	49.7	377	28.16	377	28.91	377	12.95	377	5.5	377	3.88
376	48.54	376	27.59	376	28.62	376	12.86	376	5.31	376	3.78
375	47.32	375	27.02	375	28.34	375	12.77	375	5.12	375	3.69
374	46.02	374	26.41	374	28.05	374	12.68	374	4.93	374	3.59
373	44.72	373	25.84	373	27.82	373	12.62	373	4.76	373	3.5
372	43.33	372	25.25	372	27.55	372	12.55	372	4.59	372	3.43
371	41.88	371	24.64	371	27.27	371	12.49	371	4.43	371	3.36
370	40.37	370	24.05	370	27.03	370	12.39	370	4.27	370	3.29
369	38.78	369	23.46	369	26.78	369	12.3	369	4.13	369	3.24
368	37.18	368	22.84	368	26.54	368	12.21	368	3.99	368	3.17
367	35.54	367	22.2	367	26.25	367	12.12	367	3.85	367	3.11
366	33.85	366	21.53	366	25.99	366	12.06	366	3.72	366	3.08
365	32.19	365	20.89	365	25.72	365	12.03	365	3.6	365	3.05
364	30.48	364	20.18	364	25.38	364	12.01	364	3.5	364	3.02
363	28.76	363	19.47	363	25.1	363	12.01	363	3.41	363	3.03
362	27.03	362	18.74	362	24.78	362	12.06	362	3.35	362	3.06
361	25.35	361	18.03	361	24.52	361	12.1	361	3.3	361	3.15
360	23.71	360	17.26	360	24.22	360	12.15	360	3.27	360	3.26
359	22.16	359	16.49	359	24.01	359	12.26	359	3.27	359	3.41
358	20.75	358	15.7	358	23.82	358	12.41	358	3.31	358	3.63
357	19.5	357	14.9	357	23.64	357	12.64	357	3.43	357	3.93
356	18.38	356	14.13	356	23.45	356	12.94	356	3.6	356	4.28
355	17.39	355	13.31	355	23.24	355	13.28	355	3.83	355	4.74
354	16.55	354	12.51	354	23.1	354	13.75	354	4.14	354	5.26
353	15.85	353	11.7	353	22.94	353	14.21	353	4.51	353	5.85
352	15.3	352	10.88	352	22.78	352	14.69	352	4.9	352	6.46
351	14.92	351	10.08	351	22.68	351	15.2	351	5.3	351	7.08
350	14.64	350	9.27	350	22.54	350	15.69	350	5.67	350	7.67

[truncated: 10 more sheets: Supplementary Fig. 6, Supplementary Fig. 7, Supplementary Fig. 9a, Supplementary Fig. 11, Supplementary Fig. 12, Supplementary Fig. 13, Supplementary Fig. 14, Supplementary Fig. 16a, Supplementary Fig. 16b, Supplementary Fig. 18]
